# Supplementary material for: Comparative analysis of the AIB1 interactome in breast cancer reveals MTA2 as a repressive partner which silences E-Cadherin to promote EMT and associates with a pro-metastatic phenotype
Source: Oncogene. 2021 Jan 8;40(7):1318–31. doi: 10.1038/s41388-020-01606-3 (PMC7892341; doi:10.1038/s41388-020-01606-3)
Supplement: Supplementary file 3 — Supplementary Tables [file 41388_2020_1606_MOESM3_ESM.xlsx]

## Sheet: Contents
Supplementary Tables
ONC-2020-01099
S1a	cBioPortal data regarding ER+ patient survival (Related to Figure S1c)
S1b	cBioPortal reported and detected mutations (Related to Figure 1)
S2	cBioPortal mutual exclusivity statistical table (Related to Figure 1)
S3	Characteristics of the patient-derived xenogratfs (PDX) and the relevant patient tumor clinical information utilized in the study (Related to Figure 4).
S4	RNA-seq LetR with AIB1 siRNA(Related to Figure 4)
S5	RNA-seq MCF7 with AIB1 siRNA(Related to Figure 4)
S6	RNA-seq LetR only AIB1 differentially expressed genes not present in MCF7 cells (Related to Figure 4)
S7	LetR only AIB1 differentially expressed genes MsigDB Oncogeneic Signature Enrichment Score (Related to Figure 4)
S8	Complete RIME detected AIB1 interactome in LetR and MCF7 cells (Related to Figure 4)
S9	AIB1 interacting proteins identified in LetR only cells and not in MCF7 cells (Related to Figure 4).
S10	Gene Ontology Molecular function in LetR RIME/ Genes enriched for cell adhesion and cadherin binding (Related to Figure 4).
S11	RNA-seq NT MCF7 vs NT LetR (Related to Figure 4)
S12	KEGG pathway classification and functional enrichment MCF7 vs LetR DEGs (Related to Figure 4)
S13	Fully annotated survival data for LetR RIME/ Genes enriched for cell adhesion and cadherin binding (Related to Figure 4)
S14	DB Cistrome- Predicted factors binding to the CDH1 gene (Related to Figure 5)
S15	Analysis of AIB1 and MTA2 ChIP-seq data (Related to Figure 5)

## Sheet: Table S1a
cBioPortal data regarding ER+ patient survival (Related to Figure S1c)
Altered group (AIB1 high)
Case ID	Study ID	Number at Risk	Status	Survival Rate	Time (months)
MB-0125	brca_metabric	83	censored	1	1.26667
MB-2954	brca_metabric	82	deceased	0.987805	5.5
MB-4318	brca_metabric	81	deceased	0.97561	17.1333
MB-7279	brca_metabric	80	deceased	0.963415	21.3
MB-4836	brca_metabric	79	deceased	0.95122	23.4333
MB-3576	brca_metabric	78	deceased	0.939024	24.8667
MB-4000	brca_metabric	77	deceased	0.926829	28.0667
MB-5552	brca_metabric	76	deceased	0.914634	34.7
MB-5632	brca_metabric	75	deceased	0.902439	38.1667
MB-0108	brca_metabric	74	deceased	0.890244	42.7
MB-7264	brca_metabric	73	deceased	0.878049	42.9667
MB-4685	brca_metabric	72	deceased	0.865854	43.3
MB-7149	brca_metabric	71	deceased	0.853659	44.6333
MB-5540	brca_metabric	70	deceased	0.841463	48.4333
MB-6026	brca_metabric	69	deceased	0.829268	49.7333
MB-7226	brca_metabric	68	deceased	0.817073	53.3667
MB-6080	brca_metabric	67	deceased	0.804878	54.1
MB-5463	brca_metabric	66	deceased	0.792683	58.1333
MB-4274	brca_metabric	65	deceased	0.780488	59.9333
MB-5039	brca_metabric	64	deceased	0.768293	62.1333
MB-6300	brca_metabric	63	deceased	0.756098	63.8333
MB-7097	brca_metabric	62	deceased	0.743902	65.1667
MB-5177	brca_metabric	61	deceased	0.731707	65.2333
MB-4119	brca_metabric	60	deceased	0.719512	67.8
MB-6017	brca_metabric	59	deceased	0.707317	70.9
MB-0233	brca_metabric	58	deceased	0.695122	72.4333
MB-7034	brca_metabric	57	censored	0.695122	75.1
MB-5040	brca_metabric	56	deceased	0.682709	79.1667
MB-3083	brca_metabric	55	deceased	0.670296	81.1
MB-5588	brca_metabric	54	deceased	0.657883	81.1333
MB-5001	brca_metabric	53	deceased	0.64547	81.8
MB-0484	brca_metabric	52	censored	0.64547	82.6333
MB-5266	brca_metabric	51	deceased	0.632814	83.6333
MB-4324	brca_metabric	50	deceased	0.620158	87.2333
MB-7028	brca_metabric	49	censored	0.620158	89.8
MB-0437	brca_metabric	48	censored	0.620158	90.5667
MB-0119	brca_metabric	47	deceased	0.606963	95.8667
MB-7068	brca_metabric	46	censored	0.606963	98.4667
MB-4270	brca_metabric	45	deceased	0.593475	98.7
MB-4655	brca_metabric	44	deceased	0.579987	99
MB-7262	brca_metabric	43	deceased	0.566499	104.033
MB-5636	brca_metabric	42	deceased	0.553011	108.3
MB-0519	brca_metabric	41	censored	0.553011	110.967
MB-7094	brca_metabric	40	censored	0.553011	113.367
MB-4357	brca_metabric	39	deceased	0.538831	114.033
MB-4230	brca_metabric	38	deceased	0.524651	115.6
MB-5405	brca_metabric	37	censored	0.524651	117.6
MB-0146	brca_metabric	36	deceased	0.510078	122.167
MB-3121	brca_metabric	35	deceased	0.495504	131.333
MB-7124	brca_metabric	34	censored	0.495504	139.6
MB-4626	brca_metabric	33	deceased	0.480489	143
MB-5388	brca_metabric	32	deceased	0.465473	146.933
MB-7160	brca_metabric	31	censored	0.465473	148.067
MB-7181	brca_metabric	30	censored	0.465473	157.533
MB-0107	brca_metabric	29	censored	0.465473	158.033
MB-0006	brca_metabric	28	censored	0.465473	164.933
MB-7263	brca_metabric	27	deceased	0.448234	164.967
MB-5646	brca_metabric	26	deceased	0.430994	167.1
MB-6077	brca_metabric	25	deceased	0.413754	170.267
MB-0336	brca_metabric	24	deceased	0.396514	170.633
MB-4426	brca_metabric	23	deceased	0.379275	170.9
MB-0341	brca_metabric	22	deceased	0.362035	173.9
MB-4126	brca_metabric	21	deceased	0.344795	174.8
MB-4283	brca_metabric	20	censored	0.344795	174.833
MB-4317	brca_metabric	19	censored	0.344795	177.9
MB-0313	brca_metabric	18	censored	0.344795	184.767
MB-5098	brca_metabric	17	deceased	0.324513	186.4
MB-4300	brca_metabric	16	censored	0.324513	189.033
MB-5502	brca_metabric	15	censored	0.324513	189.733
MB-5638	brca_metabric	14	deceased	0.301334	195.7
MB-7152	brca_metabric	13	deceased	0.278154	195.8
MB-4322	brca_metabric	12	deceased	0.254975	196.467
MB-4343	brca_metabric	11	deceased	0.231795	198.6
MB-7236	brca_metabric	10	deceased	0.208616	201.467
MB-4236	brca_metabric	9	deceased	0.185436	203.7
MB-3781	brca_metabric	8	censored	0.185436	224.567
MB-4348	brca_metabric	7	deceased	0.158945	226.2
MB-4278	brca_metabric	6	deceased	0.132454	244.2
MB-4281	brca_metabric	5	deceased	0.105963	260.033
MB-4375	brca_metabric	4	censored	0.105963	291.167
MB-4313	brca_metabric	3	deceased	0.0706423	300.7
MB-4079	brca_metabric	2	deceased	0.0353211	351
MB-4189	brca_metabric	1	deceased	0	355.2
Unaltered group (AIB1 low)
Case ID	Study ID	Number at Risk	Status	Survival Rate	Time (months)
MB-6229	brca_metabric	1376	deceased	0.999273	0.1
MB-0880	brca_metabric	1375	censored	0.999273	1.23333
MB-0374	brca_metabric	1374	censored	0.999273	1.43333
MB-5525	brca_metabric	1373	censored	0.999273	2
MB-6092	brca_metabric	1372	deceased	0.998545	2.3
MB-0117	brca_metabric	1371	censored	0.998545	2.4
MB-5373	brca_metabric	1370	censored	0.998545	2.53333
MB-5475	brca_metabric	1369	deceased	0.997816	2.53333
MB-0285	brca_metabric	1368	censored	0.997816	3.36667
MB-6281	brca_metabric	1367	deceased	0.997086	3.5
MB-0173	brca_metabric	1366	censored	0.997086	3.76667
MB-7186	brca_metabric	1365	censored	0.997086	4.86667
MB-0171	brca_metabric	1364	censored	0.997086	5.43333
MB-0417	brca_metabric	1363	deceased	0.996354	6.26667
MB-0010	brca_metabric	1362	deceased	0.995623	7.8
MB-0189	brca_metabric	1361	deceased	0.994891	9.06667
MB-2964	brca_metabric	1360	deceased	0.994159	9.6
MB-0228	brca_metabric	1359	deceased	0.993428	10.8333
MB-3363	brca_metabric	1358	deceased	0.992696	10.8667
MB-4010	brca_metabric	1357	deceased	0.991965	11.7
MB-5378	brca_metabric	1356	deceased	0.991233	12.2667
MB-0142	brca_metabric	1355	censored	0.991233	12.4
MB-0134	brca_metabric	1354	deceased	0.990501	12.9333
MB-0114	brca_metabric	1353	censored	0.990501	13.4
MB-0514	brca_metabric	1352	censored	0.990501	13.4
MB-6019	brca_metabric	1351	deceased	0.989768	13.5333
MB-0046	brca_metabric	1350	deceased	0.989035	14.1333
MB-5318	brca_metabric	1349	deceased	0.988302	14.1667
MB-5328	brca_metabric	1348	deceased	0.987569	14.2
MB-0877	brca_metabric	1347	deceased	0.986835	14.4333
MB-0646	brca_metabric	1346	deceased	0.986102	15.1667
MB-4033	brca_metabric	1345	deceased	0.985369	15.2
MB-5361	brca_metabric	1344	deceased	0.984636	15.3667
MB-3006	brca_metabric	1343	deceased	0.983903	15.7
MB-5431	brca_metabric	1342	deceased	0.98317	15.8667
MB-6157	brca_metabric	1341	deceased	0.982436	15.8667
MB-5452	brca_metabric	1340	deceased	0.981703	16.1667
MB-5520	brca_metabric	1339	deceased	0.98097	16.3
MB-7198	brca_metabric	1338	deceased	0.980237	16.7333
MB-4649	brca_metabric	1337	deceased	0.979504	16.8333
MB-5482	brca_metabric	1336	deceased	0.978771	17.6667
MB-5590	brca_metabric	1335	censored	0.978771	17.8333
MB-5157	brca_metabric	1334	deceased	0.978037	18.2333
MB-6327	brca_metabric	1333	deceased	0.977303	18.2667
MB-5559	brca_metabric	1332	deceased	0.976569	18.8333
MB-0193	brca_metabric	1331	censored	0.976569	19
MB-5188	brca_metabric	1330	deceased	0.975835	19.4
MB-5472	brca_metabric	1329	deceased	0.975101	19.5667
MB-0231	brca_metabric	1328	censored	0.975101	19.6
MB-0661	brca_metabric	1327	deceased	0.974366	20
MB-5147	brca_metabric	1326	censored	0.974366	20.2667
MB-2900	brca_metabric	1325	deceased	0.973631	20.6667
MB-0393	brca_metabric	1324	deceased	0.972895	20.8333
MB-5635	brca_metabric	1323	deceased	0.97216	21.0667
MB-4695	brca_metabric	1322	deceased	0.971425	21.3
MB-0359	brca_metabric	1321	censored	0.971425	21.6
MB-5110	brca_metabric	1320	deceased	0.970689	21.9
MB-5645	brca_metabric	1319	deceased	0.969953	22.2333
MB-4878	brca_metabric	1318	deceased	0.969217	22.4667
MB-3272	brca_metabric	1317	deceased	0.968481	22.6667
MB-5365	brca_metabric	1316	deceased	0.967745	23.0333
MB-7238	brca_metabric	1315	deceased	0.967009	23.2667
MB-5492	brca_metabric	1314	deceased	0.966273	23.3667
MB-4721	brca_metabric	1313	deceased	0.965537	23.7333
MB-0507	brca_metabric	1312	censored	0.965537	23.8
MB-7133	brca_metabric	1311	deceased	0.964801	23.8333
MB-3222	brca_metabric	1310	deceased	0.964064	23.9333
MB-7237	brca_metabric	1309	deceased	0.963328	23.9333
MB-0538	brca_metabric	1308	deceased	0.962591	24.1
MB-0204	brca_metabric	1307	deceased	0.961855	24.3
MB-0666	brca_metabric	1306	deceased	0.961118	24.3333
MB-0425	brca_metabric	1305	deceased	0.960382	24.4
MB-6190	brca_metabric	1304	deceased	0.959645	24.6333
MB-4845	brca_metabric	1303	deceased	0.958909	25.4667
MB-0650	brca_metabric	1302	censored	0.958909	25.5333
MB-6138	brca_metabric	1301	deceased	0.958172	25.6333
MB-5592	brca_metabric	1300	deceased	0.957435	26.3333
MB-0339	brca_metabric	1299	deceased	0.956698	26.7333
MB-3360	brca_metabric	1298	deceased	0.955961	26.7667
MB-0373	brca_metabric	1297	deceased	0.955224	27
MB-7288	brca_metabric	1296	deceased	0.954487	27.0667
MB-2944	brca_metabric	1295	deceased	0.953749	27.2
MB-0472	brca_metabric	1294	censored	0.953749	27.4
MB-0606	brca_metabric	1293	deceased	0.953012	27.4667
MB-3488	brca_metabric	1292	deceased	0.952274	27.4667
MB-4729	brca_metabric	1291	deceased	0.951537	28
MB-0268	brca_metabric	1290	deceased	0.950799	28.5
MB-0465	brca_metabric	1289	deceased	0.950061	28.6
MB-3103	brca_metabric	1288	deceased	0.949324	28.7333
MB-5358	brca_metabric	1287	deceased	0.948586	28.8333
MB-7283	brca_metabric	1286	deceased	0.947848	28.8667
MB-0616	brca_metabric	1285	deceased	0.947111	29.0333
MB-0120	brca_metabric	1284	deceased	0.946373	29.0667
MB-6317	brca_metabric	1283	deceased	0.945636	29.2333
MB-4869	brca_metabric	1282	deceased	0.944898	29.3
MB-0601	brca_metabric	1281	deceased	0.94416	29.6667
MB-7122	brca_metabric	1280	deceased	0.943423	29.9
MB-6200	brca_metabric	1279	deceased	0.942685	30.0667
MB-2953	brca_metabric	1278	deceased	0.941947	30.1333
MB-7111	brca_metabric	1277	deceased	0.94121	30.1667
MB-4651	brca_metabric	1276	deceased	0.940472	30.3
MB-0657	brca_metabric	1275	censored	0.940472	30.4333
MB-5429	brca_metabric	1274	deceased	0.939734	30.7
MB-5647	brca_metabric	1273	deceased	0.938996	30.8
MB-5518	brca_metabric	1272	deceased	0.938258	30.8667
MB-0897	brca_metabric	1271	deceased	0.937519	30.9667
MB-0576	brca_metabric	1270	deceased	0.936781	31
MB-7260	brca_metabric	1269	censored	0.936781	31.1667
MB-5485	brca_metabric	1268	deceased	0.936042	31.8
MB-0636	brca_metabric	1267	deceased	0.935304	32.6333
MB-5597	brca_metabric	1266	deceased	0.934565	32.7333
MB-0358	brca_metabric	1265	censored	0.934565	32.8667
MB-7116	brca_metabric	1264	deceased	0.933825	33.3667
MB-0621	brca_metabric	1263	censored	0.933825	33.5667
MB-0422	brca_metabric	1262	deceased	0.933086	33.8
MB-4266	brca_metabric	1261	deceased	0.932346	33.9
MB-4282	brca_metabric	1260	censored	0.932346	34.1
MB-5478	brca_metabric	1259	deceased	0.931605	34.3
MB-5101	brca_metabric	1258	deceased	0.930864	34.3333
MB-6145	brca_metabric	1257	deceased	0.930124	34.3333
MB-5543	brca_metabric	1256	deceased	0.929383	34.4333
MB-4671	brca_metabric	1255	deceased	0.928643	34.7
MB-6287	brca_metabric	1254	deceased	0.927902	35.2
MB-6226	brca_metabric	1253	deceased	0.927162	35.3667
MB-4887	brca_metabric	1252	deceased	0.926421	35.4
MB-0626	brca_metabric	1251	deceased	0.925681	35.5333
MB-0459	brca_metabric	1250	deceased	0.92494	35.6
MB-3031	brca_metabric	1249	deceased	0.9242	35.6333
MB-4834	brca_metabric	1248	deceased	0.923459	36.1667
MB-0035	brca_metabric	1247	deceased	0.922718	36.2667
MB-4233	brca_metabric	1246	deceased	0.921978	36.3667
MB-0385	brca_metabric	1245	deceased	0.921237	36.4333
MB-0028	brca_metabric	1244	deceased	0.920497	36.5667
MB-5513	brca_metabric	1243	deceased	0.919756	36.6333
MB-0485	brca_metabric	1242	deceased	0.919016	36.7667
MB-5290	brca_metabric	1241	deceased	0.918275	36.9333
MB-7106	brca_metabric	1240	deceased	0.917535	37.5
MB-4750	brca_metabric	1239	deceased	0.916794	37.7333
MB-6187	brca_metabric	1238	deceased	0.916054	37.7667
MB-6047	brca_metabric	1237	deceased	0.915313	37.8667
MB-3357	brca_metabric	1236	deceased	0.914572	38.0333
MB-6060	brca_metabric	1235	deceased	0.913832	38.0333
MB-0392	brca_metabric	1234	deceased	0.913091	38.1333
MB-5243	brca_metabric	1233	deceased	0.912351	38.4333
MB-0112	brca_metabric	1232	deceased	0.91161	39.1667
MB-0291	brca_metabric	1231	deceased	0.91087	39.2
MB-5369	brca_metabric	1230	deceased	0.910129	39.3
MB-5061	brca_metabric	1229	censored	0.910129	39.4333
MB-2781	brca_metabric	1228	deceased	0.909388	40.4333
MB-0319	brca_metabric	1227	deceased	0.908647	40.7
MB-0545	brca_metabric	1226	deceased	0.907906	41.1667
MB-4591	brca_metabric	1225	deceased	0.907165	41.1667
MB-0008	brca_metabric	1224	deceased	0.906423	41.3667
MB-4855	brca_metabric	1223	deceased	0.905682	41.4667
MB-3275	brca_metabric	1222	deceased	0.904941	41.5333
MB-0353	brca_metabric	1221	deceased	0.9042	41.8333
MB-5470	brca_metabric	1220	deceased	0.903459	42.0667
MB-5620	brca_metabric	1219	deceased	0.902718	42.0667
MB-6211	brca_metabric	1218	deceased	0.901977	42.3
MB-0309	brca_metabric	1217	deceased	0.901235	42.3333
MB-0882	brca_metabric	1216	deceased	0.900494	42.3667
MB-4828	brca_metabric	1215	deceased	0.899753	42.5
MB-3028	brca_metabric	1214	deceased	0.899012	42.5667
MB-4374	brca_metabric	1213	deceased	0.898271	42.5667
MB-5628	brca_metabric	1212	deceased	0.89753	42.6
MB-6192	brca_metabric	1211	deceased	0.896789	42.6333
MB-0306	brca_metabric	1210	deceased	0.896047	42.9667
MB-0167	brca_metabric	1209	deceased	0.895306	43.1
MB-0264	brca_metabric	1208	deceased	0.894565	43.1
MB-0895	brca_metabric	1207	deceased	0.893824	43.1
MB-0398	brca_metabric	1206	deceased	0.893083	43.2
MB-0466	brca_metabric	1205	censored	0.893083	43.8667
MB-4802	brca_metabric	1204	deceased	0.892341	43.9
MB-5238	brca_metabric	1203	deceased	0.891599	44.1333
MB-0594	brca_metabric	1202	censored	0.891599	44.2333
MB-3060	brca_metabric	1201	deceased	0.890857	44.6
MB-4008	brca_metabric	1200	deceased	0.890115	44.7333
MB-7296	brca_metabric	1199	deceased	0.889372	44.7333
MB-2645	brca_metabric	1198	deceased	0.88863	44.7667
MB-0443	brca_metabric	1197	censored	0.88863	45.0333
MB-2642	brca_metabric	1196	deceased	0.887887	45.1667
MB-5434	brca_metabric	1195	deceased	0.887144	45.1667
MB-4849	brca_metabric	1194	deceased	0.886401	45.3333
MB-7005	brca_metabric	1193	censored	0.886401	45.3333
MB-0434	brca_metabric	1192	deceased	0.885657	45.5
MB-4794	brca_metabric	1191	deceased	0.884914	45.5
MB-0177	brca_metabric	1190	deceased	0.88417	45.6
MB-4827	brca_metabric	1189	deceased	0.883426	45.7
MB-5329	brca_metabric	1188	deceased	0.882683	45.7333
MB-5422	brca_metabric	1187	deceased	0.881939	46.0667
MB-5481	brca_metabric	1186	deceased	0.881195	46.3667
MB-7013	brca_metabric	1185	censored	0.881195	46.4333
MB-5313	brca_metabric	1184	deceased	0.880451	46.5333
MB-7194	brca_metabric	1183	deceased	0.879707	46.6667
MB-0454	brca_metabric	1182	deceased	0.878963	46.8333
MB-0362	brca_metabric	1181	deceased	0.878218	47.0333
MB-4767	brca_metabric	1180	deceased	0.877474	47.1333
MB-0631	brca_metabric	1179	deceased	0.87673	47.4333
MB-0165	brca_metabric	1178	deceased	0.875986	47.6333
MB-2536	brca_metabric	1177	deceased	0.875241	47.9
MB-4908	brca_metabric	1176	deceased	0.874497	47.9
MB-4653	brca_metabric	1175	deceased	0.873753	48.1333
MB-4686	brca_metabric	1174	deceased	0.873009	48.4333
MB-5292	brca_metabric	1173	deceased	0.872264	48.4333
MB-0529	brca_metabric	1172	deceased	0.87152	48.5333
MB-0542	brca_metabric	1171	deceased	0.870776	48.6
MB-0151	brca_metabric	1170	deceased	0.870032	49.2333
MB-4966	brca_metabric	1169	deceased	0.869287	49.3
MB-5425	brca_metabric	1168	deceased	0.868543	49.4667
MB-7182	brca_metabric	1167	deceased	0.867799	49.4667
MB-6286	brca_metabric	1166	deceased	0.867055	49.5333
MB-4154	brca_metabric	1165	deceased	0.86631	49.5667
MB-4001	brca_metabric	1164	deceased	0.865566	49.6667
MB-0095	brca_metabric	1163	deceased	0.864822	49.7667
MB-4912	brca_metabric	1162	deceased	0.864078	50
MB-3402	brca_metabric	1161	deceased	0.863333	50.0333
MB-0451	brca_metabric	1160	censored	0.863333	50.0667
MB-7004	brca_metabric	1159	censored	0.863333	50.4667
MB-0322	brca_metabric	1158	deceased	0.862588	50.5333
MB-5454	brca_metabric	1157	deceased	0.861842	50.6667
MB-3436	brca_metabric	1156	deceased	0.861097	50.7667
MB-3266	brca_metabric	1155	deceased	0.860351	51.2
MB-5490	brca_metabric	1154	deceased	0.859606	51.2
MB-2728	brca_metabric	1153	deceased	0.85886	51.4
MB-4749	brca_metabric	1152	deceased	0.858115	51.4667
MB-5338	brca_metabric	1151	deceased	0.857369	51.6667
MB-0147	brca_metabric	1150	deceased	0.856623	51.7667
MB-0551	brca_metabric	1149	deceased	0.855878	51.9667
MB-5169	brca_metabric	1148	deceased	0.855132	51.9667
MB-6022	brca_metabric	1147	deceased	0.854387	52.0667
MB-4484	brca_metabric	1146	deceased	0.853641	52.3
MB-5200	brca_metabric	1145	deceased	0.852896	52.3
MB-7072	brca_metabric	1144	deceased	0.85215	52.3333
MB-7212	brca_metabric	1143	deceased	0.851405	52.5
MB-7163	brca_metabric	1142	deceased	0.850659	52.6333
MB-5033	brca_metabric	1141	deceased	0.849914	52.7333
MB-5317	brca_metabric	1140	deceased	0.849168	53.6333
MB-5350	brca_metabric	1139	deceased	0.848423	53.6333
MB-5193	brca_metabric	1138	deceased	0.847677	54.2667
MB-0143	brca_metabric	1137	deceased	0.846931	54.3333
MB-6181	brca_metabric	1136	deceased	0.846186	54.9333
MB-2835	brca_metabric	1135	deceased	0.84544	55.0333
MB-4222	brca_metabric	1134	deceased	0.844695	55.2333
MB-0444	brca_metabric	1133	deceased	0.843949	55.4667
MB-4706	brca_metabric	1132	deceased	0.843204	55.6667
MB-0162	brca_metabric	1131	censored	0.843204	55.7667
MB-3253	brca_metabric	1130	deceased	0.842458	55.8333
MB-0428	brca_metabric	1129	censored	0.842458	55.9333
MB-0632	brca_metabric	1128	censored	0.842458	56.5
MB-4741	brca_metabric	1127	deceased	0.84171	56.5
MB-6204	brca_metabric	1126	deceased	0.840963	56.7667
MB-7107	brca_metabric	1125	deceased	0.840215	56.9333
MB-0397	brca_metabric	1124	censored	0.840215	57.2333
MB-5493	brca_metabric	1123	deceased	0.839467	57.2333
MB-4820	brca_metabric	1122	deceased	0.838719	57.3
MB-6071	brca_metabric	1121	deceased	0.83797	57.4
MB-0226	brca_metabric	1120	censored	0.83797	57.6333
MB-4710	brca_metabric	1119	censored	0.83797	57.6667
MB-5311	brca_metabric	1118	deceased	0.837221	57.6667
MB-7002	brca_metabric	1117	censored	0.837221	57.9333
MB-5081	brca_metabric	1116	deceased	0.836471	58
MB-4930	brca_metabric	1115	censored	0.836471	58.4333
MB-6179	brca_metabric	1114	deceased	0.83572	58.4667
MB-4941	brca_metabric	1113	deceased	0.834969	58.6333
MB-7249	brca_metabric	1112	deceased	0.834218	58.6667
MB-0203	brca_metabric	1111	deceased	0.833467	58.7667
MB-0569	brca_metabric	1110	deceased	0.832716	59.5
MB-3510	brca_metabric	1109	deceased	0.831966	59.6
MB-5119	brca_metabric	1108	censored	0.831966	59.7667
MB-0155	brca_metabric	1107	censored	0.831966	59.8
MB-7253	brca_metabric	1106	deceased	0.831213	59.9667
MB-7128	brca_metabric	1105	deceased	0.830461	60.2667
MB-0505	brca_metabric	1104	censored	0.830461	60.7
MB-5273	brca_metabric	1103	deceased	0.829708	60.8667
MB-6254	brca_metabric	1102	deceased	0.828955	60.9
MB-0384	brca_metabric	1101	deceased	0.828202	61.1
MB-0640	brca_metabric	1100	censored	0.828202	61.3333
MB-0649	brca_metabric	1099	censored	0.828202	61.4333
MB-4381	brca_metabric	1098	deceased	0.827448	61.4667
MB-5097	brca_metabric	1097	censored	0.827448	61.6
MB-0511	brca_metabric	1096	censored	0.827448	61.7
MB-5455	brca_metabric	1095	deceased	0.826692	61.8
MB-6133	brca_metabric	1094	deceased	0.825937	61.8
MB-0368	brca_metabric	1093	deceased	0.825181	61.9
MB-0517	brca_metabric	1092	censored	0.825181	61.9
MB-0180	brca_metabric	1091	censored	0.825181	62.3333
MB-0583	brca_metabric	1090	censored	0.825181	62.6333
MB-0452	brca_metabric	1089	censored	0.825181	62.8
MB-0056	brca_metabric	1088	censored	0.825181	62.8667
MB-0410	brca_metabric	1087	censored	0.825181	63
MB-4148	brca_metabric	1086	deceased	0.824421	63.0333
MB-7227	brca_metabric	1085	deceased	0.823661	63.2
MB-0305	brca_metabric	1084	deceased	0.822902	63.5
MB-0404	brca_metabric	1083	censored	0.822902	63.5
MB-7173	brca_metabric	1082	deceased	0.822141	63.5333
MB-6006	brca_metabric	1081	deceased	0.82138	63.5667
MB-0320	brca_metabric	1080	censored	0.82138	63.7333
MB-0288	brca_metabric	1079	deceased	0.820619	63.8
MB-4704	brca_metabric	1078	deceased	0.819858	64
MB-0624	brca_metabric	1077	censored	0.819858	64.0333
MB-0366	brca_metabric	1076	censored	0.819858	64.2333
MB-0394	brca_metabric	1075	censored	0.819858	64.2333
MB-4654	brca_metabric	1074	deceased	0.819095	64.3
MB-0293	brca_metabric	1073	censored	0.819095	64.3667
MB-6306	brca_metabric	1072	deceased	0.818331	64.6
MB-7112	brca_metabric	1071	deceased	0.817566	64.7
MB-2614	brca_metabric	1070	deceased	0.816802	64.9333
MB-7050	brca_metabric	1069	deceased	0.816038	65.1333
MB-5284	brca_metabric	1068	deceased	0.815274	65.3333
MB-0577	brca_metabric	1067	censored	0.815274	65.4
MB-4224	brca_metabric	1066	deceased	0.814509	65.5
MB-4998	brca_metabric	1065	deceased	0.813745	65.5667
MB-5491	brca_metabric	1064	deceased	0.81298	65.8333
MB-0131	brca_metabric	1063	deceased	0.812215	66.6333
MB-6114	brca_metabric	1062	censored	0.812215	66.8333
MB-4670	brca_metabric	1061	deceased	0.81145	67.8
MB-0552	brca_metabric	1060	deceased	0.810684	68.0667
MB-7266	brca_metabric	1059	deceased	0.809918	68.1667
MB-3361	brca_metabric	1058	deceased	0.809153	68.2
MB-2786	brca_metabric	1057	deceased	0.808387	68.2667
MB-7014	brca_metabric	1056	censored	0.808387	68.7
MB-5279	brca_metabric	1055	deceased	0.807621	68.7667
MB-6008	brca_metabric	1054	deceased	0.806855	69.1
MB-4956	brca_metabric	1053	deceased	0.806089	69.3
MB-0380	brca_metabric	1052	deceased	0.805322	69.3333
MB-0654	brca_metabric	1051	censored	0.805322	69.4
MB-0081	brca_metabric	1050	censored	0.805322	69.5
MB-0662	brca_metabric	1049	deceased	0.804555	69.8
MB-7011	brca_metabric	1048	deceased	0.803787	70.0667
MB-5401	brca_metabric	1047	censored	0.803787	70.1667
MB-4934	brca_metabric	1046	censored	0.803787	70.2333
MB-7024	brca_metabric	1045	censored	0.803787	70.2667
MB-3033	brca_metabric	1044	deceased	0.803017	70.4
MB-4790	brca_metabric	1043	deceased	0.802247	70.4667
MB-6007	brca_metabric	1042	deceased	0.801477	70.5333
MB-0197	brca_metabric	1041	censored	0.801477	70.7333
MB-0248	brca_metabric	1040	censored	0.801477	71
MB-5267	brca_metabric	1039	deceased	0.800706	71.0667
MB-5384	brca_metabric	1038	deceased	0.799935	71.1667
MB-7032	brca_metabric	1037	censored	0.799935	71.4667
MB-0229	brca_metabric	1036	censored	0.799935	71.5
MB-0501	brca_metabric	1035	censored	0.799935	71.5
MB-5580	brca_metabric	1034	deceased	0.799161	71.6333
MB-5116	brca_metabric	1033	deceased	0.798387	71.7667
MB-7040	brca_metabric	1032	censored	0.798387	71.8333
MB-3850	brca_metabric	1031	censored	0.798387	72.3
MB-0175	brca_metabric	1030	censored	0.798387	72.3667
MB-0590	brca_metabric	1029	deceased	0.797611	72.4667
MB-6231	brca_metabric	1028	deceased	0.796835	72.5667
MB-0345	brca_metabric	1027	censored	0.796835	72.6667
MB-0241	brca_metabric	1026	deceased	0.796059	73.1333
MB-6039	brca_metabric	1025	deceased	0.795282	73.1333
MB-4814	brca_metabric	1024	deceased	0.794506	73.4667
MB-0497	brca_metabric	1023	censored	0.794506	73.7
MB-2669	brca_metabric	1022	deceased	0.793728	73.7
MB-7010	brca_metabric	1021	censored	0.793728	74.0333
MB-4687	brca_metabric	1020	deceased	0.79295	74.1
MB-0429	brca_metabric	1019	deceased	0.792172	74.4667
MB-0483	brca_metabric	1018	deceased	0.791394	74.4667
MB-5404	brca_metabric	1017	deceased	0.790615	74.7333
MB-6149	brca_metabric	1016	deceased	0.789837	74.9333
MB-0050	brca_metabric	1015	censored	0.789837	75.3333
MB-3104	brca_metabric	1014	deceased	0.789058	75.3667
MB-6263	brca_metabric	1013	censored	0.789058	75.8667
MB-5275	brca_metabric	1012	deceased	0.788279	75.9667
MB-7199	brca_metabric	1011	deceased	0.787499	76
MB-4716	brca_metabric	1010	deceased	0.786719	76.1333
MB-4818	brca_metabric	1009	deceased	0.78594	76.2333
MB-0610	brca_metabric	1008	censored	0.78594	76.7
MB-7029	brca_metabric	1007	censored	0.78594	76.8667
MB-0586	brca_metabric	1006	deceased	0.785158	77.2333
MB-4937	brca_metabric	1005	deceased	0.784377	77.2333
MB-5185	brca_metabric	1004	deceased	0.783596	77.4667
MB-6101	brca_metabric	1003	deceased	0.782815	77.5
MB-6150	brca_metabric	1002	deceased	0.782033	77.6667
MB-5280	brca_metabric	1001	deceased	0.781252	77.8667
MB-7015	brca_metabric	1000	censored	0.781252	78.1667
MB-7292	brca_metabric	999	deceased	0.78047	78.4667
MB-6135	brca_metabric	998	deceased	0.779688	78.6
MB-4968	brca_metabric	997	censored	0.779688	78.7
MB-6141	brca_metabric	996	deceased	0.778905	78.8667
MB-5534	brca_metabric	995	deceased	0.778122	79.1
MB-6183	brca_metabric	994	deceased	0.77734	79.1333
MB-0544	brca_metabric	993	deceased	0.776557	79.3333
MB-0580	brca_metabric	992	deceased	0.775774	79.3667
MB-4986	brca_metabric	991	deceased	0.774991	79.8
MB-5532	brca_metabric	990	deceased	0.774208	79.8667
MB-6322	brca_metabric	989	deceased	0.773425	80.3667
MB-7195	brca_metabric	988	deceased	0.772643	80.4333
MB-5011	brca_metabric	987	deceased	0.77186	80.5
MB-5164	brca_metabric	986	censored	0.77186	80.5
MB-0637	brca_metabric	985	censored	0.77186	80.6667
MB-5166	brca_metabric	984	deceased	0.771075	80.7333
MB-7019	brca_metabric	983	deceased	0.770291	80.7333
MB-0524	brca_metabric	982	censored	0.770291	80.8333
MB-4674	brca_metabric	981	deceased	0.769506	81.0667
MB-4787	brca_metabric	980	deceased	0.768721	81.0667
MB-0492	brca_metabric	979	deceased	0.767935	81.1333
MB-0223	brca_metabric	978	deceased	0.76715	81.3333
MB-6329	brca_metabric	977	deceased	0.766365	81.5
MB-4719	brca_metabric	976	deceased	0.76558	81.5667
MB-2752	brca_metabric	975	deceased	0.764795	81.9333
MB-0209	brca_metabric	974	censored	0.764795	82.3667
MB-5107	brca_metabric	973	deceased	0.764009	82.6333
MB-7294	brca_metabric	972	deceased	0.763222	82.7333
MB-5626	brca_metabric	971	censored	0.763222	82.9667
MB-4742	brca_metabric	970	deceased	0.762436	83.1333
MB-5424	brca_metabric	969	deceased	0.761649	83.5333
MB-0302	brca_metabric	968	deceased	0.760862	84.2
MB-0642	brca_metabric	967	deceased	0.760075	84.2
MB-5086	brca_metabric	966	deceased	0.759288	84.2333
MB-4213	brca_metabric	965	deceased	0.758502	84.5
MB-0002	brca_metabric	964	censored	0.758502	84.6333
MB-5020	brca_metabric	963	deceased	0.757714	84.8333
MB-6232	brca_metabric	962	deceased	0.756926	85
MB-6359	brca_metabric	961	deceased	0.756139	85.0333
MB-0431	brca_metabric	960	censored	0.756139	85.1333
MB-4688	brca_metabric	959	deceased	0.75535	85.3
MB-0106	brca_metabric	958	censored	0.75535	85.3333
MB-5334	brca_metabric	957	deceased	0.754561	85.4
MB-7022	brca_metabric	956	censored	0.754561	85.5
MB-0239	brca_metabric	955	deceased	0.753771	85.5667
MB-0383	brca_metabric	954	deceased	0.752981	85.7333
MB-0553	brca_metabric	953	deceased	0.75219	85.7333
MB-2803	brca_metabric	952	deceased	0.7514	85.8667
MB-7051	brca_metabric	951	deceased	0.75061	85.9333
MB-0181	brca_metabric	950	censored	0.75061	85.9667
MB-0083	brca_metabric	949	deceased	0.749819	86.0667
MB-3526	brca_metabric	948	deceased	0.749028	86.0667
MB-4722	brca_metabric	947	censored	0.749028	86.1
MB-0258	brca_metabric	946	censored	0.749028	86.1333
MB-3536	brca_metabric	945	deceased	0.748236	86.2333
MB-7298	brca_metabric	944	deceased	0.747443	86.2333
MB-5048	brca_metabric	943	deceased	0.74665	86.3667
MB-7037	brca_metabric	942	censored	0.74665	86.4
MB-7018	brca_metabric	941	deceased	0.745857	86.5333
MB-7063	brca_metabric	940	censored	0.745857	86.6
MB-0630	brca_metabric	939	censored	0.745857	86.8
MB-7044	brca_metabric	938	censored	0.745857	86.8333
MB-0487	brca_metabric	937	censored	0.745857	86.9
MB-4673	brca_metabric	936	deceased	0.74506	87
MB-5078	brca_metabric	935	deceased	0.744263	87.1
MB-0365	brca_metabric	934	deceased	0.743466	87.2333
MB-7193	brca_metabric	933	deceased	0.74267	87.4667
MB-3378	brca_metabric	932	deceased	0.741873	87.5333
MB-2796	brca_metabric	931	deceased	0.741076	87.7
MB-5160	brca_metabric	930	deceased	0.740279	87.7333
MB-0607	brca_metabric	929	censored	0.740279	87.8333
MB-0136	brca_metabric	928	censored	0.740279	88.2
MB-6284	brca_metabric	927	deceased	0.73948	88.3333
MB-7048	brca_metabric	926	censored	0.73948	88.4667
MB-7042	brca_metabric	925	censored	0.73948	88.5
MB-6163	brca_metabric	924	deceased	0.73868	88.6667
MB-4970	brca_metabric	923	deceased	0.73788	88.8
MB-2617	brca_metabric	922	deceased	0.73708	89.1
MB-2618	brca_metabric	921	deceased	0.736279	89.1
MB-5184	brca_metabric	920	deceased	0.735479	89.3333
MB-0598	brca_metabric	919	deceased	0.734679	89.3667
MB-6146	brca_metabric	918	deceased	0.733878	89.6
MB-0363	brca_metabric	917	deceased	0.733078	89.9
MB-0486	brca_metabric	916	censored	0.733078	89.9667
MB-5139	brca_metabric	915	deceased	0.732277	89.9667
MB-4644	brca_metabric	914	deceased	0.731476	90
MB-4616	brca_metabric	913	deceased	0.730675	90.1333
MB-0261	brca_metabric	912	deceased	0.729873	90.2333
MB-4851	brca_metabric	911	deceased	0.729072	90.2667
MB-5123	brca_metabric	910	deceased	0.728271	90.3
MB-7217	brca_metabric	909	deceased	0.72747	90.4
MB-5579	brca_metabric	908	deceased	0.726669	90.6
MB-0266	brca_metabric	907	deceased	0.725867	90.6667
MB-5459	brca_metabric	906	deceased	0.725066	90.8
MB-7140	brca_metabric	905	deceased	0.724265	90.8
MB-6257	brca_metabric	904	censored	0.724265	91
MB-7079	brca_metabric	903	censored	0.724265	91.0667
MB-5584	brca_metabric	902	deceased	0.723462	91.1
MB-0343	brca_metabric	901	deceased	0.722659	91.1333
MB-7003	brca_metabric	900	deceased	0.721856	91.2333
MB-7080	brca_metabric	899	censored	0.721856	91.2333
MB-0587	brca_metabric	898	censored	0.721856	91.2667
MB-5064	brca_metabric	897	censored	0.721856	91.5
MB-7043	brca_metabric	896	censored	0.721856	91.5333
MB-0194	brca_metabric	895	censored	0.721856	91.6
MB-4822	brca_metabric	894	deceased	0.721049	91.6333
MB-0257	brca_metabric	893	deceased	0.720241	91.7333
MB-6283	brca_metabric	892	deceased	0.719434	92.4
MB-3754	brca_metabric	891	deceased	0.718626	92.7333
MB-0579	brca_metabric	890	deceased	0.717819	92.7667
MB-0421	brca_metabric	889	deceased	0.717012	93
MB-0644	brca_metabric	888	censored	0.717012	93.3
MB-0170	brca_metabric	887	deceased	0.716203	93.3667
MB-0370	brca_metabric	886	deceased	0.715395	93.5
MB-0884	brca_metabric	885	deceased	0.714586	93.6667
MB-5196	brca_metabric	884	deceased	0.713778	94.0333
MB-0234	brca_metabric	883	deceased	0.71297	94.2333
MB-0619	brca_metabric	882	censored	0.71297	94.2333
MB-0480	brca_metabric	881	censored	0.71297	94.5667
MB-5066	brca_metabric	880	censored	0.71297	94.7
MB-0287	brca_metabric	879	deceased	0.712159	94.7333
MB-5403	brca_metabric	878	deceased	0.711348	95.7333
MB-4630	brca_metabric	877	deceased	0.710536	95.8333
MB-7062	brca_metabric	876	censored	0.710536	95.8667
MB-5326	brca_metabric	875	deceased	0.709724	96.2
MB-0652	brca_metabric	874	deceased	0.708912	96.6333
MB-7061	brca_metabric	873	deceased	0.7081	96.7667
MB-4289	brca_metabric	872	deceased	0.707288	96.8333
MB-0406	brca_metabric	871	deceased	0.706476	96.9
MB-0389	brca_metabric	870	censored	0.706476	96.9667
MB-5201	brca_metabric	869	deceased	0.705663	96.9667
MB-7287	brca_metabric	868	deceased	0.70485	96.9667
MB-7000	brca_metabric	867	censored	0.70485	97.4
MB-5406	brca_metabric	866	deceased	0.704036	97.4333
MB-0388	brca_metabric	865	censored	0.704036	97.5667
MB-7200	brca_metabric	864	deceased	0.703221	97.6
MB-2749	brca_metabric	863	deceased	0.702407	97.7667
MB-5432	brca_metabric	862	deceased	0.701592	98.5
MB-0097	brca_metabric	861	censored	0.701592	98.7
MB-0609	brca_metabric	860	deceased	0.700776	98.7
MB-4725	brca_metabric	859	deceased	0.69996	98.7667
MB-3037	brca_metabric	858	censored	0.69996	98.8333
MB-5332	brca_metabric	857	deceased	0.699143	98.8333
MB-3854	brca_metabric	856	censored	0.699143	99.2333
MB-0455	brca_metabric	855	censored	0.699143	99.3333
MB-4797	brca_metabric	854	deceased	0.698325	99.3667
MB-5224	brca_metabric	853	deceased	0.697506	99.4
MB-0022	brca_metabric	852	deceased	0.696687	99.5333
MB-3252	brca_metabric	851	censored	0.696687	99.7
MB-0402	brca_metabric	850	censored	0.696687	99.7333
MB-4996	brca_metabric	849	deceased	0.695867	99.7667
MB-5278	brca_metabric	848	deceased	0.695046	99.9667
MB-5368	brca_metabric	847	deceased	0.694226	100.133
MB-4250	brca_metabric	846	deceased	0.693405	100.167
MB-6288	brca_metabric	845	deceased	0.692584	100.3
MB-3110	brca_metabric	844	censored	0.692584	100.733
MB-0440	brca_metabric	843	censored	0.692584	100.833
MB-0503	brca_metabric	842	censored	0.692584	101.233
MB-2939	brca_metabric	841	deceased	0.691761	101.267
MB-7077	brca_metabric	840	censored	0.691761	101.267
MB-4779	brca_metabric	839	censored	0.691761	101.567
MB-4846	brca_metabric	838	deceased	0.690935	101.633
MB-0618	brca_metabric	837	censored	0.690935	101.9
MB-0490	brca_metabric	836	censored	0.690935	101.967
MB-7041	brca_metabric	835	deceased	0.690108	101.967
MB-5377	brca_metabric	834	deceased	0.68928	102
MB-0418	brca_metabric	833	censored	0.68928	102.067
MB-5253	brca_metabric	832	deceased	0.688452	102.067
MB-7071	brca_metabric	831	censored	0.688452	102.067
MB-5322	brca_metabric	830	deceased	0.687623	102.3
MB-3490	brca_metabric	829	deceased	0.686793	102.4
MB-6082	brca_metabric	828	deceased	0.685964	102.5
MB-0641	brca_metabric	827	censored	0.685964	102.567
MB-7144	brca_metabric	826	deceased	0.685133	102.633
MB-7001	brca_metabric	825	censored	0.685133	102.7
MB-4925	brca_metabric	824	deceased	0.684302	102.767
MB-5562	brca_metabric	823	deceased	0.68347	102.967
MB-7130	brca_metabric	822	deceased	0.682639	102.967
MB-5510	brca_metabric	821	deceased	0.681807	103.1
MB-0068	brca_metabric	820	censored	0.681807	103.133
MB-0442	brca_metabric	819	deceased	0.680975	103.467
MB-3417	brca_metabric	818	censored	0.680975	103.467
MB-0638	brca_metabric	817	deceased	0.680141	103.767
MB-5629	brca_metabric	816	deceased	0.679308	103.8
MB-0048	brca_metabric	815	censored	0.679308	103.833
MB-5240	brca_metabric	814	deceased	0.678473	103.833
MB-5435	brca_metabric	813	deceased	0.677639	104
MB-7102	brca_metabric	812	deceased	0.676804	104.1
MB-0419	brca_metabric	811	deceased	0.67597	104.3
MB-0166	brca_metabric	810	censored	0.67597	104.4
MB-0178	brca_metabric	809	deceased	0.675134	104.467
MB-0611	brca_metabric	808	censored	0.675134	104.533
MB-5652	brca_metabric	807	deceased	0.674297	104.667
MB-5308	brca_metabric	806	deceased	0.673461	104.767
MB-7083	brca_metabric	805	censored	0.673461	105.467
MB-4018	brca_metabric	804	deceased	0.672623	105.667
MB-0628	brca_metabric	803	censored	0.672623	105.967
MB-4003	brca_metabric	802	deceased	0.671785	106.567
MB-5399	brca_metabric	801	deceased	0.670946	106.8
MB-0596	brca_metabric	800	deceased	0.670107	107.1
MB-7196	brca_metabric	799	deceased	0.669269	107.1
MB-4692	brca_metabric	798	deceased	0.66843	107.267
MB-5214	brca_metabric	797	deceased	0.667591	107.367
MB-0471	brca_metabric	796	censored	0.667591	107.467
MB-5402	brca_metabric	795	deceased	0.666751	107.767
MB-7065	brca_metabric	794	censored	0.666751	107.867
MB-5256	brca_metabric	793	deceased	0.665911	108.067
MB-7070	brca_metabric	792	censored	0.665911	108.067
MB-7074	brca_metabric	791	censored	0.665911	108.167
MB-2932	brca_metabric	790	censored	0.665911	108.433
MB-5018	brca_metabric	789	deceased	0.665067	108.6
MB-3437	brca_metabric	788	censored	0.665067	108.767
MB-0064	brca_metabric	787	censored	0.665067	108.933
MB-7285	brca_metabric	786	deceased	0.66422	109
MB-0184	brca_metabric	785	censored	0.66422	109.033
MB-0139	brca_metabric	784	censored	0.66422	109.2
MB-4634	brca_metabric	783	deceased	0.663372	109.6
MB-0527	brca_metabric	782	deceased	0.662524	109.833
MB-7006	brca_metabric	781	censored	0.662524	109.933
MB-0578	brca_metabric	780	censored	0.662524	110.1
MB-7085	brca_metabric	779	censored	0.662524	110.1
MB-7091	brca_metabric	778	censored	0.662524	110.267
MB-5477	brca_metabric	777	censored	0.662524	110.467
MB-2977	brca_metabric	776	deceased	0.66167	110.6
MB-2792	brca_metabric	775	deceased	0.660816	110.767
MB-5150	brca_metabric	774	deceased	0.659963	110.833
MB-4800	brca_metabric	773	deceased	0.659109	110.933
MB-0600	brca_metabric	772	censored	0.659109	111
MB-0623	brca_metabric	771	censored	0.659109	111.067
MB-0655	brca_metabric	770	censored	0.659109	111.067
MB-0474	brca_metabric	769	deceased	0.658252	111.1
MB-0554	brca_metabric	768	deceased	0.657395	111.167
MB-0150	brca_metabric	767	censored	0.657395	111.2
MB-5583	brca_metabric	766	censored	0.657395	111.367
MB-0304	brca_metabric	765	deceased	0.656535	111.533
MB-4666	brca_metabric	764	deceased	0.655676	111.567
MB-7229	brca_metabric	763	deceased	0.654817	111.6
MB-7075	brca_metabric	762	censored	0.654817	111.633
MB-7026	brca_metabric	761	deceased	0.653956	111.7
MB-0227	brca_metabric	760	censored	0.653956	111.867
MB-5189	brca_metabric	759	deceased	0.653095	111.967
MB-2947	brca_metabric	758	censored	0.653095	112
MB-0439	brca_metabric	757	censored	0.653095	112.133
MB-0109	brca_metabric	756	deceased	0.652231	112.4
MB-5251	brca_metabric	755	deceased	0.651367	112.467
MB-0449	brca_metabric	754	censored	0.651367	112.567
MB-5176	brca_metabric	753	deceased	0.650502	112.633
MB-7060	brca_metabric	752	deceased	0.649637	112.667
MB-0620	brca_metabric	751	censored	0.649637	112.8
MB-0488	brca_metabric	750	censored	0.649637	112.933
MB-3530	brca_metabric	749	deceased	0.648769	112.967
MB-0597	brca_metabric	748	deceased	0.647902	113.2
MB-0176	brca_metabric	747	censored	0.647902	113.433
MB-0537	brca_metabric	746	censored	0.647902	113.567
MB-5383	brca_metabric	745	deceased	0.647032	113.667
MB-3379	brca_metabric	744	deceased	0.646163	113.833
MB-0460	brca_metabric	743	deceased	0.645293	114
MB-0123	brca_metabric	742	deceased	0.644423	114.233
MB-0508	brca_metabric	741	censored	0.644423	114.333
MB-4140	brca_metabric	740	deceased	0.643553	114.5
MB-5330	brca_metabric	739	deceased	0.642682	114.533
MB-0605	brca_metabric	738	censored	0.642682	114.6
MB-0154	brca_metabric	737	censored	0.642682	114.767
MB-3007	brca_metabric	736	deceased	0.641808	114.9
MB-5121	brca_metabric	735	deceased	0.640935	114.9
MB-0509	brca_metabric	734	censored	0.640935	115.3
MB-6124	brca_metabric	733	deceased	0.640061	115.633
MB-7095	brca_metabric	732	censored	0.640061	115.633
MB-0585	brca_metabric	731	deceased	0.639185	115.7
MB-5152	brca_metabric	730	deceased	0.63831	115.933
MB-0427	brca_metabric	729	censored	0.63831	116.1
MB-5382	brca_metabric	728	deceased	0.637433	116.233
MB-5614	brca_metabric	727	deceased	0.636556	116.433
MB-5261	brca_metabric	726	deceased	0.635679	116.467
MB-5464	brca_metabric	725	deceased	0.634802	116.533
MB-0135	brca_metabric	724	censored	0.634802	116.633
MB-2790	brca_metabric	723	censored	0.634802	116.933
MB-7056	brca_metabric	722	censored	0.634802	117
MB-0513	brca_metabric	721	censored	0.634802	117.033
MB-7109	brca_metabric	720	censored	0.634802	117.533
MB-4959	brca_metabric	719	deceased	0.63392	117.567
MB-4873	brca_metabric	718	deceased	0.633037	117.667
MB-5563	brca_metabric	717	deceased	0.632154	117.667
MB-5575	brca_metabric	716	deceased	0.631271	117.667
MB-6225	brca_metabric	715	censored	0.631271	117.867
MB-4898	brca_metabric	714	deceased	0.630387	117.9
MB-4697	brca_metabric	713	deceased	0.629503	118
MB-2760	brca_metabric	712	deceased	0.628618	118.033
MB-3492	brca_metabric	711	deceased	0.627734	118.133
MB-0124	brca_metabric	710	censored	0.627734	118.2
MB-0584	brca_metabric	709	censored	0.627734	118.2
MB-6207	brca_metabric	708	deceased	0.626848	118.3
MB-5183	brca_metabric	707	deceased	0.625961	118.533
MB-5215	brca_metabric	706	deceased	0.625074	118.7
MB-4639	brca_metabric	705	deceased	0.624188	119
MB-5370	brca_metabric	704	deceased	0.623301	119.3
MB-0614	brca_metabric	703	censored	0.623301	119.333
MB-4598	brca_metabric	702	deceased	0.622413	119.367
MB-0591	brca_metabric	701	deceased	0.621525	119.467
MB-4368	brca_metabric	700	deceased	0.620638	119.467
MB-4669	brca_metabric	699	deceased	0.61975	119.467
MB-0574	brca_metabric	698	censored	0.61975	119.8
MB-3452	brca_metabric	697	deceased	0.61886	119.867
MB-0463	brca_metabric	696	deceased	0.617971	120.567
MB-0512	brca_metabric	695	censored	0.617971	121.533
MB-7161	brca_metabric	694	censored	0.617971	121.533
MB-4785	brca_metabric	693	deceased	0.61708	121.667
MB-4607	brca_metabric	692	censored	0.61708	121.733
MB-0603	brca_metabric	691	censored	0.61708	121.967
MB-0272	brca_metabric	690	deceased	0.616185	122
MB-7053	brca_metabric	689	censored	0.616185	122.133
MB-0215	brca_metabric	688	censored	0.616185	122.2
MB-4737	brca_metabric	687	censored	0.616185	122.2
MB-0116	brca_metabric	686	censored	0.616185	122.267
MB-7092	brca_metabric	685	censored	0.616185	122.4
MB-7058	brca_metabric	684	censored	0.616185	122.5
MB-0301	brca_metabric	683	deceased	0.615283	122.7
MB-0348	brca_metabric	682	deceased	0.614381	122.7
MB-0168	brca_metabric	681	censored	0.614381	122.767
MB-4602	brca_metabric	680	deceased	0.613477	122.8
MB-6167	brca_metabric	679	deceased	0.612574	122.8
MB-7104	brca_metabric	678	deceased	0.61167	122.833
MB-7138	brca_metabric	677	deceased	0.610767	123
MB-0599	brca_metabric	676	censored	0.610767	123.267
MB-5486	brca_metabric	675	deceased	0.609862	123.3
MB-6107	brca_metabric	674	deceased	0.608957	123.333
MB-7086	brca_metabric	673	censored	0.608957	123.533
MB-7088	brca_metabric	672	censored	0.608957	123.533
MB-5605	brca_metabric	671	censored	0.608957	123.7
MB-5499	brca_metabric	670	censored	0.608957	123.733
MB-3254	brca_metabric	669	censored	0.608957	123.9
MB-5287	brca_metabric	668	deceased	0.608046	124
MB-7096	brca_metabric	667	censored	0.608046	124
MB-0534	brca_metabric	666	censored	0.608046	124.1
MB-5331	brca_metabric	665	deceased	0.607131	124.133
MB-5124	brca_metabric	664	deceased	0.606217	124.2
MB-7101	brca_metabric	663	censored	0.606217	124.267
MB-6113	brca_metabric	662	deceased	0.605301	124.567
MB-5389	brca_metabric	661	deceased	0.604385	124.767
MB-4760	brca_metabric	660	deceased	0.60347	124.8
MB-5521	brca_metabric	659	censored	0.60347	124.8
MB-7185	brca_metabric	658	deceased	0.602553	125.033
MB-4752	brca_metabric	657	deceased	0.601635	125.267
MB-0342	brca_metabric	656	deceased	0.600718	125.333
MB-0328	brca_metabric	655	deceased	0.599801	125.6
MB-5122	brca_metabric	654	deceased	0.598884	125.7
MB-5364	brca_metabric	653	deceased	0.597967	125.767
MB-0491	brca_metabric	652	censored	0.597967	125.8
MB-0589	brca_metabric	651	censored	0.597967	125.8
MB-7093	brca_metabric	650	deceased	0.597047	125.833
MB-6302	brca_metabric	649	deceased	0.596127	125.867
MB-5473	brca_metabric	648	deceased	0.595207	125.9
MB-5656	brca_metabric	647	deceased	0.594287	126.4
MB-3824	brca_metabric	646	deceased	0.593367	126.467
MB-4529	brca_metabric	645	deceased	0.592447	126.467
MB-4323	brca_metabric	644	deceased	0.591527	126.633
MB-6328	brca_metabric	643	censored	0.591527	126.667
MB-7289	brca_metabric	642	deceased	0.590606	126.667
MB-4991	brca_metabric	641	censored	0.590606	126.867
MB-0111	brca_metabric	640	censored	0.590606	127.1
MB-4701	brca_metabric	639	censored	0.590606	127.533
MB-0126	brca_metabric	638	censored	0.590606	127.633
MB-6256	brca_metabric	637	deceased	0.589679	127.833
MB-5143	brca_metabric	636	deceased	0.588752	127.933
MB-6334	brca_metabric	635	censored	0.588752	128.1
MB-5617	brca_metabric	634	deceased	0.587823	128.2
MB-4796	brca_metabric	633	censored	0.587823	128.267
MB-0202	brca_metabric	632	censored	0.587823	128.367
MB-5043	brca_metabric	631	deceased	0.586891	128.367
MB-0510	brca_metabric	630	censored	0.586891	128.4
MB-5288	brca_metabric	629	deceased	0.585958	128.4
MB-2624	brca_metabric	628	censored	0.585958	128.533
MB-4353	brca_metabric	627	deceased	0.585024	128.533
MB-0575	brca_metabric	626	censored	0.585024	128.567
MB-7150	brca_metabric	625	censored	0.585024	128.967
MB-4858	brca_metabric	624	deceased	0.584086	129.333
MB-0468	brca_metabric	623	deceased	0.583149	129.6
MB-4805	brca_metabric	622	deceased	0.582211	129.8
MB-0381	brca_metabric	621	censored	0.582211	130.2
MB-4801	brca_metabric	620	deceased	0.581272	130.367
MB-0476	brca_metabric	619	censored	0.581272	130.433
MB-0504	brca_metabric	618	censored	0.581272	130.467
MB-0475	brca_metabric	617	censored	0.581272	130.7
MB-4967	brca_metabric	616	deceased	0.580328	130.7
MB-0496	brca_metabric	615	censored	0.580328	130.9
MB-0218	brca_metabric	614	censored	0.580328	131.067
MB-0426	brca_metabric	613	censored	0.580328	131.1
MB-0371	brca_metabric	612	censored	0.580328	131.133
MB-0469	brca_metabric	611	censored	0.580328	131.267
MB-4730	brca_metabric	610	deceased	0.579377	131.3
MB-5221	brca_metabric	609	deceased	0.578426	131.3
MB-7132	brca_metabric	608	censored	0.578426	131.6
MB-2774	brca_metabric	607	deceased	0.577473	131.667
MB-0036	brca_metabric	606	deceased	0.57652	132.033
MB-4276	brca_metabric	605	deceased	0.575567	132.2
MB-0478	brca_metabric	604	censored	0.575567	132.3
MB-0550	brca_metabric	603	deceased	0.574612	132.333
MB-0445	brca_metabric	602	censored	0.574612	132.533
MB-0360	brca_metabric	601	deceased	0.573656	132.567
MB-2708	brca_metabric	600	deceased	0.5727	133.233
MB-2730	brca_metabric	599	censored	0.5727	133.733
MB-5182	brca_metabric	598	deceased	0.571743	134.267
MB-0377	brca_metabric	597	censored	0.571743	134.367
MB-3838	brca_metabric	596	deceased	0.570783	134.467
MB-0458	brca_metabric	595	censored	0.570783	134.5
MB-7131	brca_metabric	594	censored	0.570783	134.733
MB-6314	brca_metabric	593	censored	0.570783	134.833
MB-6001	brca_metabric	592	deceased	0.569819	135.3
MB-7127	brca_metabric	591	censored	0.569819	135.333
MB-0379	brca_metabric	590	censored	0.569819	135.667
MB-0412	brca_metabric	589	censored	0.569819	136.167
MB-3382	brca_metabric	588	censored	0.569819	136.233
MB-0382	brca_metabric	587	censored	0.569819	136.467
MB-7113	brca_metabric	586	deceased	0.568847	136.7
MB-3167	brca_metabric	585	censored	0.568847	136.933
MB-7123	brca_metabric	584	censored	0.568847	137.667
MB-0128	brca_metabric	583	censored	0.568847	137.8
MB-5623	brca_metabric	582	deceased	0.567869	137.8
MB-0172	brca_metabric	581	censored	0.567869	138.1
MB-0386	brca_metabric	580	censored	0.567869	138.133
MB-3403	brca_metabric	579	censored	0.567869	138.333
MB-7141	brca_metabric	578	censored	0.567869	138.567
MB-0122	brca_metabric	577	censored	0.567869	138.9
MB-0411	brca_metabric	576	censored	0.567869	139.167
MB-4017	brca_metabric	575	deceased	0.566882	139.3
MB-5044	brca_metabric	574	censored	0.566882	139.433
MB-4682	brca_metabric	573	deceased	0.565892	139.533
MB-4395	brca_metabric	572	deceased	0.564903	139.6
MB-0526	brca_metabric	571	deceased	0.563914	139.633
MB-0413	brca_metabric	570	censored	0.563914	140.067
MB-7162	brca_metabric	569	censored	0.563914	140.2
MB-4593	brca_metabric	568	censored	0.563914	140.233
MB-0000	brca_metabric	567	censored	0.563914	140.5
MB-3002	brca_metabric	566	deceased	0.562917	140.567
MB-7118	brca_metabric	565	censored	0.562917	140.567
MB-5414	brca_metabric	564	deceased	0.561919	140.6
MB-0102	brca_metabric	563	deceased	0.560921	140.767
MB-7174	brca_metabric	562	censored	0.560921	140.767
MB-0060	brca_metabric	561	censored	0.560921	140.867
MB-7167	brca_metabric	560	censored	0.560921	141.033
MB-2858	brca_metabric	559	deceased	0.559918	141.567
MB-4832	brca_metabric	558	deceased	0.558914	141.733
MB-7115	brca_metabric	557	deceased	0.557911	141.733
MB-5191	brca_metabric	556	deceased	0.556908	142.167
MB-0367	brca_metabric	555	censored	0.556908	142.433
MB-5093	brca_metabric	554	deceased	0.555902	142.433
MB-0235	brca_metabric	553	deceased	0.554897	142.567
MB-7076	brca_metabric	552	deceased	0.553892	142.667
MB-7153	brca_metabric	551	censored	0.553892	142.8
MB-0532	brca_metabric	550	deceased	0.552885	143.133
MB-0375	brca_metabric	549	censored	0.552885	143.167
MB-6018	brca_metabric	548	deceased	0.551876	143.167
MB-6016	brca_metabric	547	deceased	0.550867	143.533
MB-7189	brca_metabric	546	deceased	0.549858	143.6
MB-0369	brca_metabric	545	censored	0.549858	144.333
MB-0199	brca_metabric	544	censored	0.549858	144.4
MB-6012	brca_metabric	543	deceased	0.548845	144.433
MB-0205	brca_metabric	542	censored	0.548845	144.467
MB-0192	brca_metabric	541	censored	0.548845	144.633
MB-0904	brca_metabric	540	deceased	0.547829	144.7
MB-0198	brca_metabric	539	censored	0.547829	144.767
MB-5017	brca_metabric	538	censored	0.547829	144.933
MB-0324	brca_metabric	537	deceased	0.546809	144.967
MB-6030	brca_metabric	536	deceased	0.545789	145.367
MB-2750	brca_metabric	535	deceased	0.544768	145.433
MB-5604	brca_metabric	534	censored	0.544768	145.633
MB-4784	brca_metabric	533	deceased	0.543746	145.733
MB-0195	brca_metabric	532	censored	0.543746	146
MB-0349	brca_metabric	531	deceased	0.542722	146.033
MB-7046	brca_metabric	530	deceased	0.541698	146.4
MB-2844	brca_metabric	529	censored	0.541698	146.733
MB-4709	brca_metabric	528	censored	0.541698	146.767
MB-0536	brca_metabric	527	deceased	0.54067	147.367
MB-0145	brca_metabric	526	censored	0.54067	147.667
MB-6218	brca_metabric	525	deceased	0.539641	147.767
MB-4141	brca_metabric	524	deceased	0.538611	147.833
MB-0140	brca_metabric	523	censored	0.538611	147.933
MB-0101	brca_metabric	522	censored	0.538611	148.033
MB-4434	brca_metabric	521	deceased	0.537577	148.1
MB-4641	brca_metabric	520	deceased	0.536543	148.567
MB-3341	brca_metabric	519	deceased	0.535509	148.767
MB-7243	brca_metabric	518	deceased	0.534476	148.8
MB-5447	brca_metabric	517	deceased	0.533442	148.867
MB-7172	brca_metabric	516	censored	0.533442	149.3
MB-0891	brca_metabric	515	censored	0.533442	149.4
MB-5305	brca_metabric	514	deceased	0.532404	149.433
MB-3008	brca_metabric	513	censored	0.532404	149.6
MB-3079	brca_metabric	512	censored	0.532404	149.6
MB-2846	brca_metabric	511	deceased	0.531362	149.7
MB-0244	brca_metabric	510	censored	0.531362	149.733
MB-0243	brca_metabric	509	censored	0.531362	149.767
MB-0571	brca_metabric	508	censored	0.531362	149.867
MB-5060	brca_metabric	507	deceased	0.530314	150.1
MB-5428	brca_metabric	506	censored	0.530314	150.467
MB-7168	brca_metabric	505	censored	0.530314	150.5
MB-0138	brca_metabric	504	censored	0.530314	150.567
MB-4876	brca_metabric	503	deceased	0.52926	150.6
MB-4950	brca_metabric	502	deceased	0.528205	150.6
MB-5053	brca_metabric	501	deceased	0.527151	150.6
MB-2772	brca_metabric	500	deceased	0.526097	150.733
MB-0133	brca_metabric	499	censored	0.526097	151
MB-0311	brca_metabric	498	deceased	0.52504	151.167
MB-5174	brca_metabric	497	deceased	0.523984	151.2
MB-0317	brca_metabric	496	deceased	0.522928	151.667
MB-6308	brca_metabric	495	deceased	0.521871	151.933
MB-0144	brca_metabric	494	deceased	0.520815	152.067
MB-0872	brca_metabric	493	deceased	0.519758	152.067
MB-0121	brca_metabric	492	censored	0.519758	152.2
MB-0253	brca_metabric	491	censored	0.519758	152.3
MB-3092	brca_metabric	490	deceased	0.518698	152.333
MB-0344	brca_metabric	489	censored	0.518698	152.933
MB-6344	brca_metabric	488	deceased	0.517635	152.933
MB-4744	brca_metabric	487	deceased	0.516572	153
MB-0093	brca_metabric	486	censored	0.516572	153.2
MB-5310	brca_metabric	485	deceased	0.515507	153.3
MB-5291	brca_metabric	484	censored	0.515507	153.533
MB-0130	brca_metabric	483	censored	0.515507	153.567
MB-5571	brca_metabric	482	deceased	0.514437	153.867
MB-6125	brca_metabric	481	deceased	0.513368	153.9
MB-5393	brca_metabric	480	deceased	0.512298	154
MB-5553	brca_metabric	479	deceased	0.511229	154.5
MB-6319	brca_metabric	478	censored	0.511229	154.7
MB-5591	brca_metabric	477	deceased	0.510157	155.367
MB-7170	brca_metabric	476	censored	0.510157	155.4
MB-7100	brca_metabric	475	deceased	0.509083	156.333
MB-5642	brca_metabric	474	deceased	0.508009	156.8
MB-4872	brca_metabric	473	censored	0.508009	157.1
MB-0066	brca_metabric	472	censored	0.508009	157.433
MB-6271	brca_metabric	471	censored	0.508009	157.733
MB-5533	brca_metabric	470	censored	0.508009	158.033
MB-3295	brca_metabric	469	deceased	0.506926	158.533
MB-7286	brca_metabric	468	deceased	0.505842	158.633
MB-2851	brca_metabric	467	deceased	0.504759	159
MB-6097	brca_metabric	466	deceased	0.503676	159.7
MB-5306	brca_metabric	465	censored	0.503676	159.733
MB-2769	brca_metabric	464	censored	0.503676	160
MB-0054	brca_metabric	463	censored	0.503676	160.3
MB-4173	brca_metabric	462	deceased	0.502586	160.333
MB-7171	brca_metabric	461	deceased	0.501496	160.4
MB-0053	brca_metabric	460	censored	0.501496	161.067
MB-5360	brca_metabric	459	deceased	0.500403	161.133
MB-4739	brca_metabric	458	deceased	0.499311	161.667
MB-0559	brca_metabric	457	censored	0.499311	161.767
MB-2933	brca_metabric	456	deceased	0.498216	161.933
MB-6312	brca_metabric	455	censored	0.498216	162.767
MB-7099	brca_metabric	454	deceased	0.497118	163.167
MB-0573	brca_metabric	453	deceased	0.496021	163.2
MB-4264	brca_metabric	452	deceased	0.494923	163.2
MB-2613	brca_metabric	451	censored	0.494923	163.4
MB-0039	brca_metabric	450	censored	0.494923	163.533
MB-0005	brca_metabric	449	deceased	0.493821	163.7
MB-2705	brca_metabric	448	censored	0.493821	163.733
MB-0531	brca_metabric	447	censored	0.493821	163.867
MB-6083	brca_metabric	446	deceased	0.492714	164.033
MB-0014	brca_metabric	445	censored	0.492714	164.333
MB-4390	brca_metabric	444	deceased	0.491604	164.333
MB-0295	brca_metabric	443	censored	0.491604	164.5
MB-5457	brca_metabric	442	deceased	0.490492	164.567
MB-5505	brca_metabric	441	deceased	0.48938	164.6
MB-0245	brca_metabric	440	censored	0.48938	164.7
MB-3064	brca_metabric	439	deceased	0.488265	165.167
MB-5395	brca_metabric	438	censored	0.488265	165.167
MB-7219	brca_metabric	437	censored	0.488265	165.2
MB-4139	brca_metabric	436	deceased	0.487145	165.4
MB-7218	brca_metabric	435	censored	0.487145	165.433
MB-5396	brca_metabric	434	censored	0.487145	165.667
MB-5271	brca_metabric	433	censored	0.487145	167.5
MB-5596	brca_metabric	432	deceased	0.486017	167.933
MB-6048	brca_metabric	431	deceased	0.48489	168.2
MB-4329	brca_metabric	430	deceased	0.483762	168.267
MB-5062	brca_metabric	429	censored	0.483762	168.267
MB-5045	brca_metabric	428	deceased	0.482632	168.3
MB-4648	brca_metabric	427	deceased	0.481502	168.533
MB-7147	brca_metabric	426	deceased	0.480371	168.6
MB-2745	brca_metabric	425	deceased	0.479241	168.967
MB-5519	brca_metabric	424	deceased	0.478111	169.233
MB-0312	brca_metabric	423	deceased	0.47698	169.6
MB-0260	brca_metabric	422	deceased	0.47585	169.833
MB-4698	brca_metabric	421	deceased	0.47472	170.667
MB-7235	brca_metabric	420	censored	0.47472	170.8
MB-6297	brca_metabric	419	censored	0.47472	170.867
MB-7241	brca_metabric	418	censored	0.47472	171.1
MB-5550	brca_metabric	417	deceased	0.473581	171.3
MB-5603	brca_metabric	416	deceased	0.472443	171.633
MB-4059	brca_metabric	415	deceased	0.471305	172
MB-5640	brca_metabric	414	censored	0.471305	172.3
MB-3871	brca_metabric	413	deceased	0.470163	172.8
MB-5397	brca_metabric	412	deceased	0.469022	172.867
MB-0280	brca_metabric	411	deceased	0.467881	172.9
MB-2969	brca_metabric	410	deceased	0.46674	172.9
MB-6238	brca_metabric	409	deceased	0.465599	172.967
MB-5654	brca_metabric	408	deceased	0.464458	173.033
MB-4339	brca_metabric	407	deceased	0.463316	173.6
MB-0207	brca_metabric	406	censored	0.463316	173.633
MB-4791	brca_metabric	405	deceased	0.462172	173.833
MB-4994	brca_metabric	404	deceased	0.461028	174.133
MB-0541	brca_metabric	403	censored	0.461028	174.267
MB-6214	brca_metabric	402	deceased	0.459882	174.5
MB-5092	brca_metabric	401	deceased	0.458735	174.567
MB-0321	brca_metabric	400	censored	0.458735	174.633
MB-5161	brca_metabric	399	censored	0.458735	175.333
MB-5113	brca_metabric	398	censored	0.458735	175.633
MB-0899	brca_metabric	397	censored	0.458735	175.8
MB-7142	brca_metabric	396	deceased	0.457576	175.9
MB-7297	brca_metabric	395	deceased	0.456418	175.967
MB-0263	brca_metabric	394	deceased	0.455259	176.033
MB-4738	brca_metabric	393	censored	0.455259	176.067
MB-4829	brca_metabric	392	deceased	0.454098	176.267
MB-4098	brca_metabric	391	censored	0.454098	176.367
MB-5433	brca_metabric	390	deceased	0.452934	176.367
MB-5230	brca_metabric	389	censored	0.452934	176.5
MB-0364	brca_metabric	388	censored	0.452934	176.6
MB-0224	brca_metabric	387	censored	0.452934	176.767
MB-2686	brca_metabric	386	censored	0.452934	177.267
MB-0307	brca_metabric	385	censored	0.452934	177.333
MB-0325	brca_metabric	384	censored	0.452934	177.533
MB-7232	brca_metabric	383	censored	0.452934	177.6
MB-3181	brca_metabric	382	deceased	0.451748	178.167
MB-5567	brca_metabric	381	deceased	0.450562	178.567
MB-5212	brca_metabric	380	deceased	0.449377	179.1
MB-3367	brca_metabric	379	censored	0.449377	179.433
MB-7137	brca_metabric	378	censored	0.449377	179.8
MB-5228	brca_metabric	377	deceased	0.448185	180.733
MB-4981	brca_metabric	376	deceased	0.446993	180.767
MB-2983	brca_metabric	375	deceased	0.445801	180.833
MB-2778	brca_metabric	374	deceased	0.444609	181.233
MB-0568	brca_metabric	373	censored	0.444609	181.467
MB-5641	brca_metabric	372	censored	0.444609	181.867
MB-0262	brca_metabric	371	deceased	0.44341	182.267
MB-6075	brca_metabric	370	deceased	0.442212	182.333
MB-5068	brca_metabric	369	censored	0.442212	182.5
MB-7230	brca_metabric	368	censored	0.442212	182.6
MB-5514	brca_metabric	367	censored	0.442212	182.9
MB-5622	brca_metabric	366	censored	0.442212	182.933
MB-7220	brca_metabric	365	deceased	0.441	183.2
MB-0308	brca_metabric	364	censored	0.441	183.267
MB-7244	brca_metabric	363	censored	0.441	184.167
MB-5050	brca_metabric	362	censored	0.441	184.333
MB-5178	brca_metabric	361	censored	0.441	184.333
MB-4171	brca_metabric	360	deceased	0.439775	184.7
MB-5171	brca_metabric	359	deceased	0.43855	185
MB-5589	brca_metabric	358	censored	0.43855	185.133
MB-0310	brca_metabric	357	censored	0.43855	185.167
MB-5205	brca_metabric	356	censored	0.43855	185.3
MB-7276	brca_metabric	355	censored	0.43855	185.333
MB-0247	brca_metabric	354	censored	0.43855	185.6
MB-6184	brca_metabric	353	deceased	0.437308	185.7
MB-5471	brca_metabric	352	censored	0.437308	185.767
MB-5530	brca_metabric	351	censored	0.437308	185.933
MB-0275	brca_metabric	350	censored	0.437308	186.1
MB-5268	brca_metabric	349	censored	0.437308	186.133
MB-0315	brca_metabric	348	censored	0.437308	186.2
MB-3874	brca_metabric	347	censored	0.437308	186.433
MB-0273	brca_metabric	346	censored	0.437308	186.533
MB-4627	brca_metabric	345	deceased	0.43604	186.633
MB-6051	brca_metabric	344	deceased	0.434773	186.833
MB-5227	brca_metabric	343	deceased	0.433505	187.033
MB-7277	brca_metabric	342	censored	0.433505	187.033
MB-4862	brca_metabric	341	censored	0.433505	187.3
MB-5270	brca_metabric	340	deceased	0.43223	187.833
MB-7197	brca_metabric	339	deceased	0.430955	187.867
MB-4999	brca_metabric	338	censored	0.430955	187.933
MB-4005	brca_metabric	337	censored	0.430955	188.367
MB-6065	brca_metabric	336	deceased	0.429673	188.533
MB-3439	brca_metabric	335	censored	0.429673	188.733
MB-2952	brca_metabric	334	deceased	0.428386	189.1
MB-6273	brca_metabric	333	censored	0.428386	189.433
MB-5027	brca_metabric	332	censored	0.428386	189.867
MB-5451	brca_metabric	331	censored	0.428386	189.9
MB-5324	brca_metabric	330	deceased	0.427088	190.1
MB-5300	brca_metabric	329	censored	0.427088	190.167
MB-3328	brca_metabric	328	deceased	0.425786	191.133
MB-4599	brca_metabric	327	censored	0.425786	191.167
MB-2996	brca_metabric	326	censored	0.425786	191.233
MB-5127	brca_metabric	325	deceased	0.424476	191.467
MB-5204	brca_metabric	324	deceased	0.423166	191.933
MB-6014	brca_metabric	323	deceased	0.421856	191.933
MB-5239	brca_metabric	322	censored	0.421856	192.133
MB-5386	brca_metabric	321	censored	0.421856	192.2
MB-6050	brca_metabric	320	censored	0.421856	192.2
MB-6105	brca_metabric	319	deceased	0.420533	192.2
MB-7254	brca_metabric	318	censored	0.420533	192.2
MB-0279	brca_metabric	317	deceased	0.419207	192.267
MB-0286	brca_metabric	316	censored	0.419207	192.6
MB-6116	brca_metabric	315	censored	0.419207	193.133
MB-4011	brca_metabric	314	censored	0.419207	193.167
MB-2626	brca_metabric	313	censored	0.419207	193.7
MB-5420	brca_metabric	312	censored	0.419207	193.9
MB-0528	brca_metabric	311	censored	0.419207	193.967
MB-6108	brca_metabric	310	censored	0.419207	193.967
MB-5576	brca_metabric	309	censored	0.419207	194
MB-5073	brca_metabric	308	deceased	0.417846	194.167
MB-0282	brca_metabric	307	censored	0.417846	194.233
MB-6253	brca_metabric	306	censored	0.417846	194.367
MB-7176	brca_metabric	305	deceased	0.416476	194.4
MB-5653	brca_metabric	304	censored	0.416476	194.6
MB-5175	brca_metabric	303	deceased	0.415101	194.7
MB-6154	brca_metabric	302	censored	0.415101	195.3
MB-7280	brca_metabric	301	censored	0.415101	195.533
MB-5339	brca_metabric	300	censored	0.415101	195.867
MB-5134	brca_metabric	299	censored	0.415101	196.533
MB-5195	brca_metabric	298	deceased	0.413708	196.867
MB-7295	brca_metabric	297	censored	0.413708	196.867
MB-4578	brca_metabric	296	deceased	0.41231	197.333
MB-4897	brca_metabric	295	censored	0.41231	197.433
MB-4957	brca_metabric	294	deceased	0.410908	197.667
MB-6185	brca_metabric	293	deceased	0.409506	197.733
MB-4962	brca_metabric	292	deceased	0.408103	197.833
MB-4969	brca_metabric	291	deceased	0.406701	198.1
MB-5084	brca_metabric	290	deceased	0.405298	198.1
MB-4694	brca_metabric	289	censored	0.405298	198.3
MB-4718	brca_metabric	288	deceased	0.403891	198.333
MB-4978	brca_metabric	287	censored	0.403891	198.433
MB-7231	brca_metabric	286	deceased	0.402479	199.033
MB-0242	brca_metabric	285	censored	0.402479	199.1
MB-0535	brca_metabric	284	censored	0.402479	199.133
MB-7293	brca_metabric	283	censored	0.402479	199.233
MB-4328	brca_metabric	282	deceased	0.401052	199.267
MB-5264	brca_metabric	281	censored	0.401052	199.3
MB-5088	brca_metabric	280	deceased	0.399619	199.367
MB-0290	brca_metabric	279	censored	0.399619	199.533
MB-5079	brca_metabric	278	censored	0.399619	199.933
MB-3865	brca_metabric	277	censored	0.399619	199.967
MB-5541	brca_metabric	276	censored	0.399619	200.133
MB-6239	brca_metabric	275	censored	0.399619	200.333
MB-5226	brca_metabric	274	censored	0.399619	200.6
MB-0256	brca_metabric	273	censored	0.399619	200.7
MB-4838	brca_metabric	272	deceased	0.39815	200.767
MB-6233	brca_metabric	271	censored	0.39815	201.167
MB-2711	brca_metabric	270	censored	0.39815	201.467
MB-4806	brca_metabric	269	deceased	0.39667	201.767
MB-7299	brca_metabric	268	deceased	0.39519	201.9
MB-5272	brca_metabric	267	deceased	0.39371	201.933
MB-5260	brca_metabric	266	deceased	0.39223	202.1
MB-6195	brca_metabric	265	censored	0.39223	202.233
MB-5410	brca_metabric	264	censored	0.39223	202.767
MB-7284	brca_metabric	263	deceased	0.390738	203
MB-5186	brca_metabric	262	censored	0.390738	203.267
MB-5105	brca_metabric	261	deceased	0.389241	204.433
MB-0236	brca_metabric	260	censored	0.389241	205.033
MB-5407	brca_metabric	259	censored	0.389241	205.6
MB-5206	brca_metabric	258	censored	0.389241	205.733
MB-6164	brca_metabric	257	censored	0.389241	205.9
MB-4778	brca_metabric	256	deceased	0.387721	206.133
MB-5418	brca_metabric	255	censored	0.387721	207.167
MB-7216	brca_metabric	254	deceased	0.386194	207.467
MB-0232	brca_metabric	253	censored	0.386194	207.633
MB-4333	brca_metabric	252	deceased	0.384662	207.967
MB-5167	brca_metabric	251	censored	0.384662	208.4
MB-5293	brca_metabric	250	deceased	0.383123	208.967
MB-7215	brca_metabric	249	deceased	0.381585	208.967
MB-5233	brca_metabric	248	deceased	0.380046	209.033
MB-5117	brca_metabric	247	censored	0.380046	209.267
MB-4564	brca_metabric	246	deceased	0.378501	210.433
MB-3085	brca_metabric	245	deceased	0.376956	210.967
MB-6011	brca_metabric	244	deceased	0.375411	211.133
MB-7164	brca_metabric	243	censored	0.375411	211.4
MB-6217	brca_metabric	242	deceased	0.37386	211.533
MB-5118	brca_metabric	241	censored	0.37386	211.733
MB-5347	brca_metabric	240	deceased	0.372302	211.9
MB-4723	brca_metabric	239	censored	0.372302	211.967
MB-0225	brca_metabric	238	censored	0.372302	212.2
MB-0521	brca_metabric	237	censored	0.372302	212.2
MB-5163	brca_metabric	236	deceased	0.370725	212.2
MB-5613	brca_metabric	235	deceased	0.369147	212.367
MB-0222	brca_metabric	234	censored	0.369147	212.7
MB-5398	brca_metabric	233	censored	0.369147	213
MB-5144	brca_metabric	232	censored	0.369147	213.033
MB-4705	brca_metabric	231	deceased	0.367549	213.1
MB-5035	brca_metabric	230	deceased	0.365951	213.2
MB-5014	brca_metabric	229	censored	0.365951	213.367
MB-6234	brca_metabric	228	censored	0.365951	213.367
MB-0356	brca_metabric	227	censored	0.365951	213.5
MB-4825	brca_metabric	226	deceased	0.364332	214.433
MB-3600	brca_metabric	225	censored	0.364332	214.7
MB-5601	brca_metabric	224	deceased	0.362705	214.8
MB-5345	brca_metabric	223	deceased	0.361079	216.033
MB-4977	brca_metabric	222	deceased	0.359452	216.733
MB-5004	brca_metabric	221	censored	0.359452	216.733
MB-5244	brca_metabric	220	deceased	0.357818	216.867
MB-4949	brca_metabric	219	censored	0.357818	216.967
MB-5489	brca_metabric	218	censored	0.357818	216.967
MB-4120	brca_metabric	217	deceased	0.356169	217.1
MB-3021	brca_metabric	216	deceased	0.354521	217.567
MB-4145	brca_metabric	215	deceased	0.352872	217.633
MB-6010	brca_metabric	214	censored	0.352872	218.233
MB-2901	brca_metabric	213	deceased	0.351215	218.3
MB-6044	brca_metabric	212	deceased	0.349558	219.1
MB-2616	brca_metabric	211	deceased	0.347902	219.167
MB-4293	brca_metabric	210	deceased	0.346245	219.167
MB-4961	brca_metabric	209	censored	0.346245	219.467
MB-7157	brca_metabric	208	censored	0.346245	219.633
MB-3171	brca_metabric	207	deceased	0.344572	219.667
MB-3430	brca_metabric	206	deceased	0.3429	219.767
MB-5412	brca_metabric	205	censored	0.3429	220.233
MB-6171	brca_metabric	204	censored	0.3429	220.3
MB-4672	brca_metabric	203	deceased	0.34121	220.933
MB-5277	brca_metabric	202	deceased	0.339521	221.067
MB-6208	brca_metabric	201	censored	0.339521	221.2
MB-3165	brca_metabric	200	censored	0.339521	221.233
MB-5074	brca_metabric	199	deceased	0.337815	221.6
MB-4987	brca_metabric	198	deceased	0.336109	221.767
MB-4867	brca_metabric	197	censored	0.336109	221.9
MB-7233	brca_metabric	196	deceased	0.334394	222.033
MB-3711	brca_metabric	195	censored	0.334394	222.1
MB-2960	brca_metabric	194	deceased	0.33267	222.2
MB-7234	brca_metabric	193	censored	0.33267	222.2
MB-5582	brca_metabric	192	censored	0.33267	222.333
MB-6201	brca_metabric	191	deceased	0.330929	222.7
MB-5197	brca_metabric	190	deceased	0.329187	223.833
MB-4976	brca_metabric	189	deceased	0.327445	224.1
MB-6212	brca_metabric	188	censored	0.327445	224.233
MB-4866	brca_metabric	187	censored	0.327445	224.3
MB-4900	brca_metabric	186	censored	0.327445	224.6
MB-5599	brca_metabric	185	censored	0.327445	224.867
MB-5498	brca_metabric	184	censored	0.327445	225.167
MB-5556	brca_metabric	183	censored	0.327445	225.4
MB-3852	brca_metabric	182	censored	0.327445	225.5
MB-6168	brca_metabric	181	deceased	0.325636	225.7
MB-3842	brca_metabric	180	censored	0.325636	226.067
MB-7268	brca_metabric	179	censored	0.325636	227.467
MB-2848	brca_metabric	178	deceased	0.323807	227.733
MB-3350	brca_metabric	177	deceased	0.321977	227.8
MB-2765	brca_metabric	176	deceased	0.320148	227.867
MB-4708	brca_metabric	175	deceased	0.318318	227.9
MB-3748	brca_metabric	174	censored	0.318318	228
MB-2931	brca_metabric	173	deceased	0.316478	228.1
MB-3797	brca_metabric	172	censored	0.316478	228.333
MB-3388	brca_metabric	171	deceased	0.314628	228.6
MB-3707	brca_metabric	170	deceased	0.312777	228.767
MB-3412	brca_metabric	169	censored	0.312777	228.8
MB-5495	brca_metabric	168	censored	0.312777	228.8
MB-4870	brca_metabric	167	censored	0.312777	229.067
MB-3582	brca_metabric	166	deceased	0.310893	229.367
MB-5554	brca_metabric	165	censored	0.310893	229.833
MB-4743	brca_metabric	164	censored	0.310893	230.167
MB-2814	brca_metabric	163	deceased	0.308985	231.033
MB-2843	brca_metabric	162	deceased	0.307078	231.533
MB-3479	brca_metabric	161	censored	0.307078	231.667
MB-4894	brca_metabric	160	censored	0.307078	232.4
MB-3545	brca_metabric	159	deceased	0.305147	232.733
MB-4342	brca_metabric	158	deceased	0.303216	232.767
MB-6023	brca_metabric	157	censored	0.303216	232.967
MB-4906	brca_metabric	156	deceased	0.301272	233.867
MB-3466	brca_metabric	155	deceased	0.299328	234.133
MB-3462	brca_metabric	154	censored	0.299328	234.233
MB-4661	brca_metabric	153	censored	0.299328	234.233
MB-2747	brca_metabric	152	deceased	0.297359	234.333
MB-2712	brca_metabric	151	deceased	0.29539	234.433
MB-3548	brca_metabric	150	deceased	0.29342	234.533
MB-4860	brca_metabric	149	censored	0.29342	234.6
MB-4306	brca_metabric	148	deceased	0.291438	234.7
MB-3614	brca_metabric	147	censored	0.291438	235.4
MB-4331	brca_metabric	146	deceased	0.289442	235.567
MB-3235	brca_metabric	145	censored	0.289442	236.133
MB-3381	brca_metabric	144	censored	0.289442	236.633
MB-3525	brca_metabric	143	censored	0.289442	236.7
MB-2725	brca_metabric	142	censored	0.289442	236.933
MB-3487	brca_metabric	141	censored	0.289442	237.133
MB-4944	brca_metabric	140	deceased	0.287374	237.267
MB-2896	brca_metabric	139	deceased	0.285307	237.367
MB-5497	brca_metabric	138	censored	0.285307	237.5
MB-6147	brca_metabric	137	deceased	0.283224	238.067
MB-3013	brca_metabric	136	censored	0.283224	238.367
MB-5484	brca_metabric	135	censored	0.283224	238.5
MB-6079	brca_metabric	134	deceased	0.281111	239.167
MB-7228	brca_metabric	133	censored	0.281111	239.167
MB-4603	brca_metabric	132	censored	0.281111	239.233
MB-6103	brca_metabric	131	censored	0.281111	239.4
MB-2919	brca_metabric	130	deceased	0.278948	240.033
MB-6189	brca_metabric	129	censored	0.278948	240.2
MB-5444	brca_metabric	128	censored	0.278948	240.433
MB-3450	brca_metabric	127	censored	0.278948	240.467
MB-3389	brca_metabric	126	censored	0.278948	240.7
MB-3506	brca_metabric	125	censored	0.278948	240.833
MB-3344	brca_metabric	124	censored	0.278948	241.267
MB-3371	brca_metabric	123	censored	0.278948	241.267
MB-7278	brca_metabric	122	deceased	0.276662	241.3
MB-3459	brca_metabric	121	censored	0.276662	241.4
MB-3365	brca_metabric	120	censored	0.276662	241.6
MB-3351	brca_metabric	119	censored	0.276662	241.867
MB-3298	brca_metabric	118	censored	0.276662	242.567
MB-5366	brca_metabric	117	censored	0.276662	243.167
MB-3429	brca_metabric	116	censored	0.276662	243.5
MB-3303	brca_metabric	115	censored	0.276662	243.9
MB-4746	brca_metabric	114	censored	0.276662	244.433
MB-4764	brca_metabric	113	censored	0.276662	245.5
MB-5179	brca_metabric	112	deceased	0.274192	246.6
MB-3300	brca_metabric	111	censored	0.274192	247
MB-5211	brca_metabric	110	deceased	0.271699	247.833
MB-3301	brca_metabric	109	censored	0.271699	248.767
MB-4712	brca_metabric	108	deceased	0.269183	249.533
MB-3032	brca_metabric	107	censored	0.269183	250.133
MB-6053	brca_metabric	106	censored	0.269183	250.8
MB-5341	brca_metabric	105	censored	0.269183	250.833
MB-4782	brca_metabric	104	censored	0.269183	251.067
MB-5013	brca_metabric	103	deceased	0.26657	251.2
MB-2721	brca_metabric	102	censored	0.26657	251.633
MB-4681	brca_metabric	101	deceased	0.26393	251.8
MB-3228	brca_metabric	100	censored	0.26393	252
MB-4762	brca_metabric	99	censored	0.26393	252.1
MB-6024	brca_metabric	98	deceased	0.261237	252.267
MB-5015	brca_metabric	97	deceased	0.258544	252.3
MB-3105	brca_metabric	96	censored	0.258544	252.333
MB-2970	brca_metabric	95	deceased	0.255823	252.867
MB-2797	brca_metabric	94	censored	0.255823	252.967
MB-3005	brca_metabric	93	censored	0.255823	253.067
MB-4234	brca_metabric	92	deceased	0.253042	253.533
MB-2994	brca_metabric	91	censored	0.253042	254.5
MB-2820	brca_metabric	90	censored	0.253042	254.633
MB-5218	brca_metabric	89	censored	0.253042	254.967
MB-5130	brca_metabric	88	deceased	0.250166	255
MB-3050	brca_metabric	87	deceased	0.247291	255.1
MB-5049	brca_metabric	86	censored	0.247291	255.3
MB-3088	brca_metabric	85	censored	0.247291	256.5
MB-4004	brca_metabric	84	deceased	0.244347	256.867
MB-4798	brca_metabric	83	censored	0.244347	257.167
MB-2815	brca_metabric	82	censored	0.244347	257.567
MB-5059	brca_metabric	81	censored	0.244347	257.633
MB-3122	brca_metabric	80	censored	0.244347	257.767
MB-6069	brca_metabric	79	deceased	0.241254	258.133
MB-2863	brca_metabric	78	censored	0.241254	258.333
MB-3102	brca_metabric	77	censored	0.241254	258.333
MB-3016	brca_metabric	76	censored	0.241254	258.867
MB-3049	brca_metabric	75	censored	0.241254	259.967
MB-2990	brca_metabric	74	censored	0.241254	260
MB-4665	brca_metabric	73	censored	0.241254	260.2
MB-6122	brca_metabric	72	censored	0.241254	260.2
MB-3035	brca_metabric	71	censored	0.241254	260.733
MB-2984	brca_metabric	70	censored	0.241254	261.2
MB-3026	brca_metabric	69	censored	0.241254	261.2
MB-2999	brca_metabric	68	censored	0.241254	262
MB-4675	brca_metabric	67	censored	0.241254	263.033
MB-2951	brca_metabric	66	censored	0.241254	263.367
MB-6042	brca_metabric	65	censored	0.241254	263.433
MB-4965	brca_metabric	64	deceased	0.237484	263.6
MB-2927	brca_metabric	63	deceased	0.233715	263.7
MB-2971	brca_metabric	62	censored	0.233715	264.233
MB-6049	brca_metabric	61	censored	0.233715	264.233
MB-6118	brca_metabric	60	censored	0.233715	264.6
MB-2845	brca_metabric	59	censored	0.233715	264.767
MB-4421	brca_metabric	58	deceased	0.229685	264.767
MB-2966	brca_metabric	57	censored	0.229685	265
MB-4843	brca_metabric	56	censored	0.229685	265.133
MB-4310	brca_metabric	55	deceased	0.225509	265.567
MB-4853	brca_metabric	54	censored	0.225509	265.933
MB-4882	brca_metabric	53	deceased	0.221254	266.1
MB-2916	brca_metabric	52	censored	0.221254	266.933
MB-2793	brca_metabric	51	censored	0.221254	267.233
MB-4362	brca_metabric	50	censored	0.221254	267.267
MB-4618	brca_metabric	49	censored	0.221254	267.4
MB-4883	brca_metabric	48	censored	0.221254	268.9
MB-2840	brca_metabric	47	censored	0.221254	269
MB-2867	brca_metabric	46	censored	0.221254	269.333
MB-2853	brca_metabric	45	censored	0.221254	269.633
MB-2823	brca_metabric	44	censored	0.221254	269.9
MB-2764	brca_metabric	43	deceased	0.216109	270.133
MB-2838	brca_metabric	42	censored	0.216109	270.3
MB-2854	brca_metabric	41	censored	0.216109	270.433
MB-2819	brca_metabric	40	censored	0.216109	270.567
MB-2801	brca_metabric	39	censored	0.216109	271.267
MB-2767	brca_metabric	38	censored	0.216109	271.333
MB-2791	brca_metabric	37	censored	0.216109	271.933
MB-2795	brca_metabric	36	censored	0.216109	272.1
MB-0570	brca_metabric	35	censored	0.216109	272.2
MB-4933	brca_metabric	34	censored	0.216109	272.9
MB-2634	brca_metabric	33	censored	0.216109	274.033
MB-2770	brca_metabric	32	censored	0.216109	274.367
MB-2735	brca_metabric	31	censored	0.216109	274.5
MB-2779	brca_metabric	30	censored	0.216109	275.233
MB-2763	brca_metabric	29	censored	0.216109	275.6
MB-2744	brca_metabric	28	censored	0.216109	275.633
MB-4899	brca_metabric	27	censored	0.216109	275.733
MB-6029	brca_metabric	26	deceased	0.207797	278.367
MB-6059	brca_metabric	25	censored	0.207797	278.467
MB-2629	brca_metabric	24	censored	0.207797	279.1
MB-4557	brca_metabric	23	censored	0.207797	279.8
MB-2610	brca_metabric	22	censored	0.207797	280.7
MB-4091	brca_metabric	21	deceased	0.197902	281.367
MB-6346	brca_metabric	20	censored	0.197902	281.5
MB-4691	brca_metabric	19	deceased	0.187486	282.567
MB-2564	brca_metabric	18	censored	0.187486	285.433
MB-4642	brca_metabric	17	deceased	0.176457	285.7
MB-4809	brca_metabric	16	censored	0.176457	286.067
MB-3840	brca_metabric	15	censored	0.176457	287.233
MB-4623	brca_metabric	14	deceased	0.163853	292.033
MB-4442	brca_metabric	13	censored	0.163853	296.867
MB-4771	brca_metabric	12	censored	0.163853	297.233
MB-4735	brca_metabric	11	censored	0.163853	297.8
MB-4046	brca_metabric	10	deceased	0.147468	298.033
MB-4839	brca_metabric	9	censored	0.147468	299.4
MB-4702	brca_metabric	8	censored	0.147468	300.867
MB-6021	brca_metabric	7	censored	0.147468	301.233
MB-4418	brca_metabric	6	censored	0.147468	307.633
MB-4633	brca_metabric	5	censored	0.147468	318.2
MB-4212	brca_metabric	4	censored	0.147468	330.367
MB-4292	brca_metabric	3	deceased	0.098312	335.6
MB-4235	brca_metabric	2	deceased	0.049156	335.733
MB-0270	brca_metabric	1	censored	0.049156	337.033

## Sheet: TableS1b
cBioPortal reported and detected mutations (Related to Figure 1)
track_name	track_type	MBCProject_oqupfDu7	MBCProject_27uAugT4	MBCProject_brTys8Hl	MBCProject_6vTVHzur	MBC_92	MBC_168	MBCProject_pyhbI1H5	MBCProject_4MF1FlFQ	MBCProject_W4FBsLSx	MBCProject_beTYUZij	MBC_84	MBCProject_yZSnSluK	MBC_159	MBC_162	MBC_122	MBCProject_99CdCOHm	MBCProject_EkHAIECZ	MBCProject_GKu6TliY	MBC_193	MBCProject_kduys9h5	MBCProject_jmfDfEs8	MBCProject_7JtRIPI2	MBC_177	MBC_149	MBC_166	MBC_107	MBCProject_Jeu1F5cz	MBCProject_AzCnt3sL	MBCProject_YNTyfDfq	MBCProject_P2CMUEiX	MBC_108	MBCProject_d5CbUNTb	MBC_38	MBCProject_PXcjFYIo	MBCProject_DDUmIZuW	MBCProject_ePi1smiM	MBCProject_x4cLHdhw	MBC_178	MBCProject_VbfASefz	MBC_173	MBCProject_0aTBfPcG	MBCProject_OwuoTVhg	MBCProject_rmSBIguN	MBC_175	MBCProject_goSDCjUM	MBCProject_7wCjtKIW	MBC_99	MBCProject_bvHXCoTY
Study of origin	CLINICAL	The Metastatic Breast Cancer Project (Provisional, October 2018)	The Metastatic Breast Cancer Project (Provisional, October 2018)	The Metastatic Breast Cancer Project (Provisional, October 2018)	The Metastatic Breast Cancer Project (Provisional, October 2018)	Mutational profiles of metastatic breast cancer (France, 2016)	Mutational profiles of metastatic breast cancer (France, 2016)	The Metastatic Breast Cancer Project (Provisional, October 2018)	The Metastatic Breast Cancer Project (Provisional, October 2018)	The Metastatic Breast Cancer Project (Provisional, October 2018)	The Metastatic Breast Cancer Project (Provisional, October 2018)	Mutational profiles of metastatic breast cancer (France, 2016)	The Metastatic Breast Cancer Project (Provisional, October 2018)	Mutational profiles of metastatic breast cancer (France, 2016)	Mutational profiles of metastatic breast cancer (France, 2016)	Mutational profiles of metastatic breast cancer (France, 2016)	The Metastatic Breast Cancer Project (Provisional, October 2018)	The Metastatic Breast Cancer Project (Provisional, October 2018)	The Metastatic Breast Cancer Project (Provisional, October 2018)	Mutational profiles of metastatic breast cancer (France, 2016)	The Metastatic Breast Cancer Project (Provisional, October 2018)	The Metastatic Breast Cancer Project (Provisional, October 2018)	The Metastatic Breast Cancer Project (Provisional, October 2018)	Mutational profiles of metastatic breast cancer (France, 2016)	Mutational profiles of metastatic breast cancer (France, 2016)	Mutational profiles of metastatic breast cancer (France, 2016)	Mutational profiles of metastatic breast cancer (France, 2016)	The Metastatic Breast Cancer Project (Provisional, October 2018)	The Metastatic Breast Cancer Project (Provisional, October 2018)	The Metastatic Breast Cancer Project (Provisional, October 2018)	The Metastatic Breast Cancer Project (Provisional, October 2018)	Mutational profiles of metastatic breast cancer (France, 2016)	The Metastatic Breast Cancer Project (Provisional, October 2018)	Mutational profiles of metastatic breast cancer (France, 2016)	The Metastatic Breast Cancer Project (Provisional, October 2018)	The Metastatic Breast Cancer Project (Provisional, October 2018)	The Metastatic Breast Cancer Project (Provisional, October 2018)	The Metastatic Breast Cancer Project (Provisional, October 2018)	Mutational profiles of metastatic breast cancer (France, 2016)	The Metastatic Breast Cancer Project (Provisional, October 2018)	Mutational profiles of metastatic breast cancer (France, 2016)	The Metastatic Breast Cancer Project (Provisional, October 2018)	The Metastatic Breast Cancer Project (Provisional, October 2018)	The Metastatic Breast Cancer Project (Provisional, October 2018)	Mutational profiles of metastatic breast cancer (France, 2016)	The Metastatic Breast Cancer Project (Provisional, October 2018)	The Metastatic Breast Cancer Project (Provisional, October 2018)	Mutational profiles of metastatic breast cancer (France, 2016)	The Metastatic Breast Cancer Project (Provisional, October 2018)
# Samples per Patient	CLINICAL	2	1	1	2	1	1	1	2	3	1	1	1	1	1	1	1	1	1	1	2	1	2	1	1	1	1	1	1	1	1	1	2	1	2	1	5	3	1	1	1	1	1	2	1	1	1	1	1
AIB1	CNA	Amplification	Amplification	Amplification	Amplification	Amplification	Amplification	Amplification	Amplification	Amplification	Amplification	Amplification	Amplification	Amplification	Amplification	Amplification	Amplification	Amplification	Amplification	Amplification
ESR1	CNA								Amplification
ERBB2	CNA			Amplification			Amplification														Amplification	Amplification	Amplification		Amplification	Amplification			Amplification	Amplification	Amplification	Amplification			Deep Deletion					Amplification	Deep Deletion					Amplification		Amplification	Amplification
CDH1	CNA																Amplification																Deep Deletion
PIK3CA	CNA		Amplification																															Amplification												Amplification	Amplification
CCND1	CNA		Amplification			Amplification	Amplification	Amplification					Amplification	Amplification	Amplification								Amplification		Amplification	Amplification		Amplification			Amplification			Amplification	Amplification	Amplification	Amplification									Amplification	Amplification	Amplification	Amplification
TP53	CNA																								Amplification	Amplification	Amplification	Deep Deletion	Deep Deletion	Deep Deletion	Deep Deletion	Deep Deletion	Deep Deletion	Deep Deletion	Deep Deletion	Deep Deletion	Deep Deletion	Deep Deletion	Deep Deletion	Deep Deletion	Deep Deletion	Deep Deletion	Deep Deletion	Deep Deletion	Deep Deletion
AIB1	MUTATIONS	Missense Mutation (putative passenger)																			Missense Mutation (putative passenger)	Missense Mutation (putative passenger)	Missense Mutation (putative passenger)	Missense Mutation (putative passenger)
ESR1	MUTATIONS									Missense Mutation (putative driver)						Missense Mutation (putative driver)
ERBB2	MUTATIONS							Missense Mutation (putative passenger)																																						Missense Mutation (putative passenger)	Missense Mutation (putative driver)
CDH1	MUTATIONS																						Truncating mutation (putative driver)
PIK3CA	MUTATIONS	Missense Mutation (putative driver)	Missense Mutation (putative driver)		Missense Mutation (putative driver)	Missense Mutation (putative driver)							Inframe Mutation (putative driver)	Missense Mutation (putative driver)	Missense Mutation (putative driver)						Missense Mutation (putative driver)																	Missense Mutation (putative driver)	Missense Mutation (putative driver)							Missense Mutation (putative driver)	Missense Mutation (putative driver)	Missense Mutation (putative driver)
CCND1	MUTATIONS
TP53	MUTATIONS	Truncating mutation (putative driver)	Truncating mutation (putative driver)	Truncating mutation (putative driver)	Inframe Mutation (putative driver)	Missense Mutation (putative driver)	Missense Mutation (putative driver)	Missense Mutation (putative driver)	Missense Mutation (putative driver)	Missense Mutation (putative driver)	Missense Mutation (putative driver)	Missense Mutation (putative driver)									Missense Mutation (putative driver)	Missense Mutation (putative driver)						Truncating mutation (putative driver)	Truncating mutation (putative driver)	Truncating mutation (putative driver)	Missense Mutation (putative driver)	Missense Mutation (putative driver)	Missense Mutation (putative driver)													Truncating mutation (putative driver)	Truncating mutation (putative driver)	Truncating mutation (putative driver)	Truncating mutation (putative driver)
AIB1	MRNA
ESR1	MRNA
ERBB2	MRNA
CDH1	MRNA
PIK3CA	MRNA
CCND1	MRNA
TP53	MRNA
AIB1	PROTEIN
ESR1	PROTEIN
ERBB2	PROTEIN
CDH1	PROTEIN
PIK3CA	PROTEIN
CCND1	PROTEIN
TP53	PROTEIN
AIB1	FUSION
ESR1	FUSION
ERBB2	FUSION
CDH1	FUSION
PIK3CA	FUSION
CCND1	FUSION
TP53	FUSION
[truncated: 348 more columns]

## Sheet: TableS2
cBioPortal mutual exclusivity statistical table (Related to Figure 1D)
Gene A	Gene B	Neither	A Not B	B Not A	Both	Log2 Odds Ratio	p-Value	q-Value	Tendency
TP53	ERBB2	249	117	38	49	1.456	<0.001	<0.001	Co-occurrence
TP53	CDH1	246	161	41	5	-2.424	<0.001	<0.001	Mutual exclusivity
TP53	ESR1	243	160	44	6	-2.272	<0.001	<0.001	Mutual exclusivity
CCND1	ERBB2	277	89	50	37	1.204	<0.001	0.004	Co-occurrence
PIK3CA	ESR1	284	119	26	24	1.139	0.008	0.032	Co-occurrence
PIK3CA	CDH1	286	121	24	22	1.115	0.011	0.039	Co-occurrence
AIB1	TP53	276	11	152	14	1.209	0.034	0.102	Co-occurrence
TP53	CCND1	199	128	88	38	-0.575	0.047	0.122	Mutual exclusivity
TP53	PIK3CA	189	121	98	45	-0.479	0.073	0.171	Mutual exclusivity
ERBB2	ESR1	322	81	44	6	-0.883	0.116	0.243	Mutual exclusivity
CCND1	ESR1	294	109	33	17	0.475	0.191	0.366	Co-occurrence
PIK3CA	ERBB2	247	119	63	24	-0.339	0.225	0.393	Mutual exclusivity
AIB1	PIK3CA	294	16	134	9	0.304	0.385	0.599	Co-occurrence
ERBB2	CDH1	328	79	38	8	-0.194	0.46	0.599	Mutual exclusivity
CCND1	PIK3CA	224	86	103	40	0.017	0.522	0.599	Co-occurrence
NCOA3	CDH1	384	23	44	2	-0.398	0.523	0.599	Mutual exclusivity
CCND1	CDH1	294	113	33	13	0.036	0.533	0.599	Co-occurrence
AIB1	ESR1	381	22	47	3	0.145	0.536	0.599	Co-occurrence
AIB1	ERBB2	346	20	82	5	0.077	0.543	0.599	Co-occurrence
AIB1	CCND1	309	18	119	7	0.014	0.571	0.599	Co-occurrence
ESR1	CDH1	362	45	41	5	-0.028	0.602	0.602	Mutual exclusivity

## Sheet: Table S3
Characteristics of the patient-derived xenogratfs (PDX) and the relevant patient tumor clinical information utilized in the study (Related to Figure 2).
Sample ID	Source of PDX tissue	Primary BrCa	Primary ER status	Primary PR status	Primary HER2 status	Treatment received prior to PDX establishment	Metastatic tissue receptor status	PDX receptor status	Time to 150mm2 in NOD-SCID mice
HCI-05	Pleural Effusion	IDC/ILC	Positive	Positive	Positive	doxorubicin; cyclophosphamide; tamoxifen; letrozole; zolendronic acid; fulvestrant; capecitabine; trastuzumab; vinorebline	E+,PR+, HER2+	E+,PR+, HER2+	4months
HCI-11	Pleural Effusion	IDC	Positive	Positive	Negative	doxorubicin; cyclophosphamide; paclitaxel; fulvestrant	E+, PR+, HER2-	E+, PR+, HER2-	4 months
T638	Brain Metastasis	ILC	Positive	Negative	Negative	radiotherapy; zometa; tamoxifen; chemotherapy (unknown type)	E+, PR+,HER2-(+2, FISH eq)	E+, PR+,HER2-(+2)	3 months
T347	Brain Metastasis	IDC	Positive	Positive	Negative	taxol; tamoxifen; radiotherapy	E+,PR-,HER2+	E+,PR-,HER2+	2 months

## Sheet: Tables S4
RNA-seq LetR only AIB1 differentially expressed genes not present in MCF7 cells (Related to Figure 1)
ADCY5
AFF3
AKAP5
AKR1B10
BAMBI
BCL2
BNIPL
BRINP2
C2CD4A
CERK
CHRM1
DSCAM
DUSP6
E2F7
EIF3CL
ENG
FABP5
FAM216A
FOSB
GALNT4
GFRA1
GID4
GINM1
HERC6
HMOX1
IFI35
IGFBP3
IGFBP5
INPP5J
KCNE4
KCNJ12
KCNK5
KLHDC7B
KMO
LYPLA1
MDC1
MERTK
MUC2
MUC5B
NRCAM
PCDH19
PPP1R3B
RASGRP1
RGS16
RGS8
RHCG
SCML1
SCML2
SCNN1G
SELENOP
SERPINE1
SGSM1
SHH
SLC6A14
SMPD3
SPRY1
SYNPO2
TCAF1
TMEM263
TWISTNB
VSIG10L

## Sheet: TableS5
RNA-seq LetR with AIB1 siRNA(Related to Figure 4)
GeneID	Length	LetR_NT_group-Expression	LetRsiAIB1_group-Expression	log2FoldChange(LetRsiAIB1_group/LetR_NT_group)	Padj	Pvalue	Symbol	Cellular Component	Molecular Function	Biological Process	Kegg Orthology	Nr Description
8202	7991	22359.8	5903.07	-1.92137	0	0	NCOA3	GO:0070062//extracellular exosome;GO:0005634//nucleus;GO:0005654//nucleoplasm;GO:0043234//protein complex;GO:0005829//cytosol;GO:0000790//nuclear chromatin;GO:0005737//cytoplasm	GO:0046966//thyroid hormone receptor binding;GO:0047485//protein N-terminus binding;GO:0004402//histone acetyltransferase activity;GO:0046982//protein heterodimerization activity;GO:0030374//ligand-dependent nuclear receptor transcription coactivator activity;GO:0046983//protein dimerization activity;GO:0000993//RNA polymerase II core binding;GO:0016922//ligand-dependent nuclear receptor binding;…	GO:2001141//regulation of RNA biosynthetic process;GO:0006355//regulation of transcription, DNA-templated;GO:0045618//positive regulation of keratinocyte differentiation;GO:0006351//transcription, DNA-templated;GO:0010628//positive regulation of gene expression;GO:0032870//cellular response to hormone stimulus;GO:0030521//androgen receptor signaling pathway;GO:0045893//positive regulation of tran…	K11256//nuclear receptor coactivator 3 [EC:2.3.1.48]	BAD93100.1//nuclear receptor coactivator 3 isoform a variant, partial [Homo sapiens];NP_001167559.1//nuclear receptor coactivator 3 isoform d [Homo sapiens]
865	3165	1747.86	724.202	-1.27113	2.85838e-107	6.90137e-111	CBFB	GO:0016020//membrane;GO:0005634//nucleus;GO:0005654//nucleoplasm	GO:0003677//DNA binding;GO:0003713//transcription coactivator activity;GO:0003700//DNA binding transcription factor activity	GO:0001649//osteoblast differentiation;GO:0030099//myeloid cell differentiation;GO:2000810//regulation of bicellular tight junction assembly;GO:0045637//regulation of myeloid cell differentiation;GO:0001959//regulation of cytokine-mediated signaling pathway;GO:0060216//definitive hemopoiesis;GO:0050855//regulation of B cell receptor signaling pathway;GO:0000209//protein polyubiquitination;GO:0030…	NA	EDL11249.1//core binding factor beta, isoform CRA_a, partial [Mus musculus];NP_074036.1//core-binding factor subunit beta isoform 1 [Homo sapiens]
6185	2545	9642.96	4064.07	-1.24655	4.99144e-271	6.02577e-275	RPN2	GO:0016020//membrane;GO:0008250//oligosaccharyltransferase complex;GO:0005791//rough endoplasmic reticulum;GO:0016021//integral component of membrane;GO:0005789//endoplasmic reticulum membrane;GO:0000421//autophagosome membrane	GO:0043022//ribosome binding	GO:0042493//response to drug;GO:0018279//protein N-linked glycosylation via asparagine;GO:0006464//cellular protein modification process;GO:0006487//protein N-linked glycosylation;GO:0007568//aging	K12667//oligosaccharyltransferase complex subunit delta (ribophorin II)	EFB14847.1//hypothetical protein PANDA_003175, partial [Ailuropoda melanoleuca];NP_001311233.1//dolichyl-diphosphooligosaccharide--protein glycosyltransferase subunit 2 isoform 7 precursor [Homo sapiens];NP_001311234.1//dolichyl-diphosphooligosaccharide--protein glycosyltransferase subunit 2 isoform 8 precursor [Homo sapiens];NP_001311235.1//dolichyl-diphosphooligosaccharide--protein glycosyltran…
6387	2511	50.086	22.1457	-1.17738	0.000137087	5.41992e-06	CXCL12	GO:0070062//extracellular exosome;GO:0009897//external side of plasma membrane;GO:0005576//extracellular region;GO:0005737//cytoplasm	GO:0008083//growth factor activity;GO:0045236//CXCR chemokine receptor binding;GO:0005102//receptor binding;GO:0008009//chemokine activity;GO:0042056//chemoattractant activity;GO:0042379//chemokine receptor binding	GO:0031100//animal organ regeneration;GO:0061844//antimicrobial humoral immune response mediated by antimicrobial peptide;GO:0050930//induction of positive chemotaxis;GO:0008344//adult locomotory behavior;GO:0060326//cell chemotaxis;GO:0048842//positive regulation of axon extension involved in axon guidance;GO:0007411//axon guidance;GO:2000406//positive regulation of T cell migration;GO:0007165//…	K10031//C-X-C motif chemokine 12	EAW86618.1//chemokine (C-X-C motif) ligand 12 (stromal cell-derived factor 1), isoform CRA_a, partial [Homo sapiens];EDK99573.1//chemokine (C-X-C motif) ligand 12, isoform CRA_c, partial [Mus musculus];XP_016773648.1//PREDICTED: stromal cell-derived factor 1 isoform X4 [Pan troglodytes];NP_001171605.1//stromal cell-derived factor 1 isoform delta precursor [Homo sapiens]
57795	3681	162.374	76.4115	-1.08746	4.34036e-09	5.43785e-11	BRINP2	GO:0030425//dendrite;GO:0005783//endoplasmic reticulum;GO:0005576//extracellular region;GO:0043025//neuronal cell body	NA	GO:0071300//cellular response to retinoic acid;GO:0045666//positive regulation of neuron differentiation;GO:0045930//negative regulation of mitotic cell cycle;GO:0007050//cell cycle arrest	K15164//mediator of RNA polymerase II transcription subunit 13	XP_006160947.1//PREDICTED: BMP/retinoic acid-inducible neural-specific protein 2 [Tupaia chinensis];NP_066988.1//BMP/retinoic acid-inducible neural-specific protein 2 precursor [Homo sapiens]
596	5353	111.885	53.1402	-1.07415	5.20498e-07	1.00223e-08	BCL2	GO:0005654//nucleoplasm;GO:0005783//endoplasmic reticulum;GO:0031965//nuclear membrane;GO:0043209//myelin sheath;GO:0005741//mitochondrial outer membrane;GO:0046930//pore complex;GO:0005737//cytoplasm;GO:0005829//cytosol;GO:0016021//integral component of membrane;GO:0031966//mitochondrial membrane;GO:0005789//endoplasmic reticulum membrane	GO:0002020//protease binding;GO:0042802//identical protein binding;GO:0051434//BH3 domain binding;GO:0031625//ubiquitin protein ligase binding;GO:0046982//protein heterodimerization activity;GO:0042803//protein homodimerization activity;GO:0043565//sequence-specific DNA binding;GO:0008134//transcription factor binding;GO:0015267//channel activity;GO:0051721//protein phosphatase 2A binding;GO:0016…	GO:2001240//negative regulation of extrinsic apoptotic signaling pathway in absence of ligand;GO:0035094//response to nicotine;GO:0032848//negative regulation of cellular pH reduction;GO:0008625//extrinsic apoptotic signaling pathway via death domain receptors;GO:0034097//response to cytokine;GO:0030307//positive regulation of cell growth;GO:0009636//response to toxic substance;GO:0043497//regula…	K02161//apoptosis regulator Bcl-2	XP_011829561.1//PREDICTED: apoptosis regulator Bcl-2 isoform X1 [Mandrillus leucophaeus];NP_000624.2//apoptosis regulator Bcl-2 alpha isoform [Homo sapiens]
171024	8664	341.502	163.708	-1.06077	2.71332e-18	9.17159e-21	SYNPO2	GO:0043231//intracellular membrane-bounded organelle;GO:0005634//nucleus;GO:0005925//focal adhesion;GO:0001725//stress fiber;GO:0030018//Z disc;GO:0005829//cytosol;GO:0015629//actin cytoskeleton;GO:0099023//tethering complex	GO:0003779//actin binding;GO:0071889//14-3-3 protein binding;GO:0051393//alpha-actinin binding;GO:0031005//filamin binding;GO:0051371//muscle alpha-actinin binding	GO:2000298//regulation of Rho-dependent protein serine/threonine kinase activity;GO:0030335//positive regulation of cell migration;GO:0032233//positive regulation of actin filament bundle assembly;GO:0000045//autophagosome assembly	K21112//synaptopodin	AAI50630.1//Synaptopodin 2 [Homo sapiens];NP_001273683.1//synaptopodin-2 isoform d [Homo sapiens];NP_001122406.1//synaptopodin-2 isoform c [Homo sapiens];NP_597734.2//synaptopodin-2 isoform a [Homo sapiens];NP_001122405.1//synaptopodin-2 isoform b [Homo sapiens]
429	2490	89.7994	43.9243	-1.03168	1.48436e-05	4.30068e-07	ASCL1	GO:0090575//RNA polymerase II transcription factor complex;GO:0005634//nucleus;GO:0043025//neuronal cell body	GO:0000978//RNA polymerase II proximal promoter sequence-specific DNA binding;GO:0003677//DNA binding;GO:0070888//E-box binding;GO:0001078//transcriptional repressor activity, RNA polymerase II proximal promoter sequence-specific DNA binding;GO:0046983//protein dimerization activity;GO:0000989//transcription factor activity, transcription factor binding;GO:0043425//bHLH transcription factor bindi…	GO:0061102//stomach neuroendocrine cell differentiation;GO:0007346//regulation of mitotic cell cycle;GO:0045666//positive regulation of neuron differentiation;GO:0045747//positive regulation of Notch signaling pathway;GO:0007400//neuroblast fate determination;GO:0021527//spinal cord association neuron differentiation;GO:0021750//vestibular nucleus development;GO:0021987//cerebral cortex developme…	K09067//achaete-scute complex protein	XP_008515875.1//PREDICTED: achaete-scute homolog 1 isoform X2 [Equus przewalskii]
7057	7253	5322.87	2690.29	-0.984442	3.09722e-151	5.60853e-155	THBS1	GO:0005788//endoplasmic reticulum lumen;GO:0005783//endoplasmic reticulum;GO:0009986//cell surface;GO:0009897//external side of plasma membrane	GO:0070052//collagen V binding;GO:0005509//calcium ion binding;GO:0017134//fibroblast growth factor binding;GO:0070051//fibrinogen binding	GO:0007155//cell adhesion;GO:0048266//behavioral response to pain;GO:0000187//activation of MAPK activity;GO:0007050//cell cycle arrest	K16857//thrombospondin 1	BAD93149.1//thrombospondin 1 precursor variant, partial [Homo sapiens]
728689	3107	88.6783	44.944	-0.980453	0.0283568	0.00295772	EIF3CL	GO:0071541//eukaryotic translation initiation factor 3 complex, eIF3m;GO:0016282//eukaryotic 43S preinitiation complex;GO:0005829//cytosol;GO:0033290//eukaryotic 48S preinitiation complex;GO:0005852//eukaryotic translation initiation factor 3 complex	GO:0003743//translation initiation factor activity;GO:0003723//RNA binding;GO:0031369//translation initiation factor binding	GO:0006413//translational initiation;GO:0006446//regulation of translational initiation;GO:0045727//positive regulation of translation;GO:1902416//positive regulation of mRNA binding;GO:0001731//formation of translation preinitiation complex	K03252//translation initiation factor 3 subunit C	NP_001093131.1//eukaryotic translation initiation factor 3 subunit C-like protein [Homo sapiens]
10979	3351	2542.73	1295.49	-0.972878	1.27958e-84	4.63419e-88	FERMT2	GO:0005634//nucleus;GO:0005654//nucleoplasm;GO:0005925//focal adhesion;GO:0005938//cell cortex;GO:0005737//cytoplasm;GO:0031258//lamellipodium membrane;GO:0001725//stress fiber;GO:0009986//cell surface;GO:0005829//cytosol;GO:0031234//extrinsic component of cytoplasmic side of plasma membrane;GO:0031674//I band;GO:0031941//filamentous actin	GO:0005547//phosphatidylinositol-3,4,5-trisphosphate binding	GO:0034329//cell junction assembly;GO:0034446//substrate adhesion-dependent cell spreading;GO:0072657//protein localization to membrane;GO:0008360//regulation of cell shape;GO:0033622//integrin activation;GO:0007160//cell-matrix adhesion;GO:0007179//transforming growth factor beta receptor signaling pathway;GO:0016055//Wnt signaling pathway;GO:0007229//integrin-mediated signaling pathway;GO:00480…	K17083//kindlin 2	XP_006076361.1//PREDICTED: fermitin family homolog 2 isoform X3 [Bubalus bubalis];NP_001128472.1//fermitin family homolog 2 isoform 3 [Homo sapiens];CAA80852.1//mitogen inducible gene mig-2, partial [Homo sapiens]
85397	5645	9.30976	4.83897	-0.944044	0.0453679	0.00529068	RGS8	GO:0030425//dendrite;GO:0005634//nucleus;GO:0031234//extrinsic component of cytoplasmic side of plasma membrane;GO:0032809//neuronal cell body membrane;GO:0005737//cytoplasm;GO:0005886//plasma membrane;GO:0043204//perikaryon	GO:0005096//GTPase activator activity	GO:0007186//G-protein coupled receptor signaling pathway;GO:0007213//G-protein coupled acetylcholine receptor signaling pathway;GO:0060159//regulation of dopamine receptor signaling pathway;GO:0009968//negative regulation of signal transduction;GO:0043547//positive regulation of GTPase activity	K16449//regulator of G-protein signaling	NP_001095920.1//regulator of G-protein signaling 8 isoform 2 [Homo sapiens];XP_019592019.1//PREDICTED: regulator of G-protein signaling 8 isoform X1 [Rhinolophus sinicus]
85004	2308	69.0638	36.3472	-0.926086	0.00105814	5.72826e-05	RERG	GO:0016020//membrane;GO:0005634//nucleus;GO:0005829//cytosol	GO:0030331//estrogen receptor binding;GO:0019003//GDP binding;GO:0005525//GTP binding;GO:0003924//GTPase activity	GO:0030308//negative regulation of cell growth;GO:0007165//signal transduction;GO:0007264//small GTPase mediated signal transduction;GO:0009725//response to hormone;GO:0008285//negative regulation of cell proliferation	K07855//Ras-related and estrogen-regulated growth inhibitor	XP_017525601.1//PREDICTED: ras-related and estrogen-regulated growth inhibitor isoform X1 [Manis javanica];XP_017525608.1//PREDICTED: ras-related and estrogen-regulated growth inhibitor isoform X2 [Manis javanica]
9747	5649	2778.39	1463.73	-0.924596	3.41093e-78	1.44121e-81	TCAF1	GO:0005886//plasma membrane	GO:0044325//ion channel binding	GO:0006810//transport;GO:0030336//negative regulation of cell migration;GO:0090314//positive regulation of protein targeting to membrane;GO:1901529//positive regulation of anion channel activity	K01587//phosphoribosylaminoimidazole carboxylase / phosphoribosylaminoimidazole-succinocarboxamide synthase [EC:4.1.1.21 6.3.2.6];K08857//NIMA (never in mitosis gene a)-related kinase 1/4/5 [EC:2.7.11.1];K15259//poly [ADP-ribose] polymerase 7/11/12/13 [EC:2.4.2.30];K04460//serine/threonine-protein phosphatase 5 [EC:3.1.3.16]	XP_007981488.1//PREDICTED: protein FAM115A isoform X1 [Chlorocebus sabaeus];XP_007981489.1//PREDICTED: protein FAM115A isoform X2 [Chlorocebus sabaeus];XP_004430714.1//PREDICTED: TRPM8 channel-associated factor 1 isoform X1 [Ceratotherium simum simum];XP_004414644.1//PREDICTED: TRPM8 channel-associated factor 1 isoform X1 [Odobenus rosmarus divergens];NP_055534.1//TRPM8 channel-associated factor …
51575	3205	248.385	133.618	-0.894468	9.04922e-10	1.00858e-11	ESF1	GO:0005634//nucleus;GO:0005654//nucleoplasm;GO:0005615//extracellular space;GO:0005730//nucleolus	GO:0003723//RNA binding	GO:0006355//regulation of transcription, DNA-templated;GO:0006351//transcription, DNA-templated	K22023//mucin-6;K19607//X-linked retinitis pigmentosa GTPase regulator;K18626//trichohyalin	NP_057733.2//ESF1 homolog [Homo sapiens]
79018	4232	233.306	126.176	-0.886783	1.65753e-09	1.92096e-11	GID4	NA	GO:0061630//ubiquitin protein ligase activity	GO:0043161//proteasome-mediated ubiquitin-dependent protein catabolic process	K09229//KRAB and SCAN domains-containing zinc finger protein	NP_076957.3//glucose-induced degradation protein 4 homolog [Homo sapiens]
6322	2756	431.314	238.399	-0.855362	3.44345e-15	1.55888e-17	SCML1	GO:0005634//nucleus	GO:0003677//DNA binding;GO:0003700//DNA binding transcription factor activity	GO:0009653//anatomical structure morphogenesis;GO:0006351//transcription, DNA-templated	K11464//sex comb on midleg-like protein 1	NP_001032629.1//sex comb on midleg-like protein 1 isoform a [Homo sapiens];XP_005274635.1//PREDICTED: sex comb on midleg-like protein 1 isoform X1 [Homo sapiens];NP_006737.2//sex comb on midleg-like protein 1 isoform b [Homo sapiens]
9331	4814	78.3593	44.1274	-0.828431	0.00128894	7.24004e-05	B4GALT6	GO:0032580//Golgi cisterna membrane;GO:0016021//integral component of membrane;GO:0000139//Golgi membrane	GO:0046872//metal ion binding;GO:0016757//transferase activity, transferring glycosyl groups;GO:0003831//beta-N-acetylglucosaminylglycopeptide beta-1,4-galactosyltransferase activity;GO:0008378//galactosyltransferase activity	GO:0006486//protein glycosylation;GO:0018146//keratan sulfate biosynthetic process;GO:0005975//carbohydrate metabolic process;GO:0001572//lactosylceramide biosynthetic process	K07553//beta-1,4-galactosyltransferase 6 [EC:2.4.1.274]	XP_006920064.1//PREDICTED: beta-1,4-galactosyltransferase 6 isoform X1 [Pteropus alecto];XP_015451270.1//PREDICTED: beta-1,4-galactosyltransferase 6 isoform X2 [Pteropus alecto]
9656	7385	1583.82	925.392	-0.775267	7.86167e-37	8.54168e-40	MDC1	GO:0005634//nucleus;GO:0005654//nucleoplasm;GO:0005925//focal adhesion;GO:0016604//nuclear body;GO:0005694//chromosome	GO:0008022//protein C-terminus binding;GO:0070975//FHA domain binding	GO:0031573//intra-S DNA damage checkpoint;GO:0006303//double-strand break repair via nonhomologous end joining	K20780//mediator of DNA damage checkpoint protein 1	XP_005249549.1//PREDICTED: mediator of DNA damage checkpoint protein 1 isoform X1 [Homo sapiens]
144455	5742	421.415	247.081	-0.770257	1.64514e-11	1.35051e-13	E2F7	GO:0005654//nucleoplasm;GO:0005667//transcription factor complex;GO:0016607//nuclear speck	GO:0003714//transcription corepressor activity;GO:0000977//RNA polymerase II regulatory region sequence-specific DNA binding;GO:0042802//identical protein binding;GO:0003700//DNA binding transcription factor activity;GO:0001047//core promoter binding;GO:0001227//transcriptional repressor activity, RNA polymerase II transcription regulatory region sequence-specific DNA binding	GO:0030330//DNA damage response, signal transduction by p53 class mediator;GO:0070365//hepatocyte differentiation;GO:0060718//chorionic trophoblast cell differentiation;GO:0001890//placenta development;GO:0006351//transcription, DNA-templated;GO:0060707//trophoblast giant cell differentiation;GO:2000134//negative regulation of G1/S transition of mitotic cell cycle;GO:0000122//negative regulation …	K09391//transcription factor E2F7/8	NP_976328.2//transcription factor E2F7 [Homo sapiens];XP_011536271.1//PREDICTED: transcription factor E2F7 isoform X2 [Homo sapiens]
11161	1576	2924.78	1717.09	-0.768363	1.43769e-64	7.81021e-68	C14orf1	GO:0016021//integral component of membrane	NA	NA	NA	AAF28966.1//HSPC288, partial [Homo sapiens]
7456	4664	85.6622	50.6518	-0.758045	0.00246768	0.000156548	WIPF1	GO:0001726//ruffle;GO:0005884//actin filament;GO:0005829//cytosol;GO:0031410//cytoplasmic vesicle;GO:0015629//actin cytoskeleton	GO:0003779//actin binding;GO:0005522//profilin binding;GO:0017124//SH3 domain binding	GO:0030048//actin filament-based movement;GO:0008154//actin polymerization or depolymerization;GO:0038096//Fc-gamma receptor signaling pathway involved in phagocytosis;GO:0051707//response to other organism;GO:0006461//protein complex assembly	K19475//WAS/WASL-interacting protein	NP_003378.3//WAS/WASL-interacting protein family member 1 [Homo sapiens]
111	5732	118.357	70.1345	-0.75495	0.000349355	1.58577e-05	ADCY5	GO:0005929//cilium;GO:0045111//intermediate filament cytoskeleton;GO:0005622//intracellular;GO:0008074//guanylate cyclase complex, soluble;GO:0016021//integral component of membrane;GO:0005886//plasma membrane	GO:0005524//ATP binding;GO:0046982//protein heterodimerization activity;GO:0008179//adenylate cyclase binding;GO:0097110//scaffold protein binding;GO:0046872//metal ion binding;GO:0004016//adenylate cyclase activity;GO:0000166//nucleotide binding;GO:0004383//guanylate cyclase activity	GO:1904322//cellular response to forskolin;GO:0001973//adenosine receptor signaling pathway;GO:0035556//intracellular signal transduction;GO:0007195//adenylate cyclase-inhibiting dopamine receptor signaling pathway;GO:0061178//regulation of insulin secretion involved in cellular response to glucose stimulus;GO:0007189//adenylate cyclase-activating G-protein coupled receptor signaling pathway;GO:0…	K08045//adenylate cyclase 5 [EC:4.6.1.1]	NP_899200.1//adenylate cyclase type 5 isoform 1 [Homo sapiens];NP_001186571.1//adenylate cyclase type 5 isoform 2 [Homo sapiens]
79660	5624	1277.05	757.017	-0.754413	4.54264e-32	5.48397e-35	PPP1R3B	GO:0043231//intracellular membrane-bounded organelle;GO:0042587//glycogen granule;GO:0000164//protein phosphatase type 1 complex	GO:0004721//phosphoprotein phosphatase activity;GO:0019888//protein phosphatase regulator activity;GO:0019899//enzyme binding	GO:0005977//glycogen metabolic process;GO:0005979//regulation of glycogen biosynthetic process;GO:0005981//regulation of glycogen catabolic process	K07189//protein phosphatase 1 regulatory subunit 3A/B/C/D/E	NP_078883.2//protein phosphatase 1 regulatory subunit 3B [Homo sapiens]
6469	1939	116.678	69.4354	-0.748786	0.000418399	1.94211e-05	SHH	GO:0005788//endoplasmic reticulum lumen;GO:0005615//extracellular space;GO:0009986//cell surface;GO:0005829//cytosol;GO:0005576//extracellular region;GO:0005886//plasma membrane	GO:0043237//laminin-1 binding;GO:0005113//patched binding;GO:0008233//peptidase activity;GO:0005509//calcium ion binding;GO:0008270//zinc ion binding;GO:0005539//glycosaminoglycan binding;GO:0016015//morphogen activity	GO:0097190//apoptotic signaling pathway;GO:0051781//positive regulation of cell division;GO:0045893//positive regulation of transcription, DNA-templated;GO:0061189//positive regulation of sclerotome development;GO:0060738//epithelial-mesenchymal signaling involved in prostate gland development;GO:0048645//animal organ formation;GO:0072001//renal system development;GO:0007224//smoothened signaling…	K11988//sonic hedgehog	NP_001297391.1//sonic hedgehog protein isoform 2 [Homo sapiens];XP_011514781.1//PREDICTED: sonic hedgehog protein isoform X1 [Homo sapiens];EAX04543.1//sonic hedgehog homolog (Drosophila) [Homo sapiens]
2674	9219	2779.06	1659.41	-0.743925	3.26928e-40	3.15739e-43	GFRA1	GO:0070062//extracellular exosome;GO:0019898//extrinsic component of membrane;GO:0005622//intracellular;GO:0005886//plasma membrane;GO:0031225//anchored component of membrane	GO:0005088//Ras guanyl-nucleotide exchange factor activity;GO:0016167//glial cell-derived neurotrophic factor receptor activity;GO:0004872//receptor activity;GO:0005102//receptor binding	GO:0007399//nervous system development;GO:0000165//MAPK cascade;GO:0007166//cell surface receptor signaling pathway;GO:0007411//axon guidance	K19895//GDNF family receptor alpha 1	XP_011715058.1//PREDICTED: GDNF family receptor alpha-1 isoform X1 [Macaca nemestrina];XP_011715065.1//PREDICTED: GDNF family receptor alpha-1 isoform X2 [Macaca nemestrina];NP_001335028.1//GDNF family receptor alpha-1 isoform c [Homo sapiens];XP_020136297.1//GDNF family receptor alpha-1 isoform X2 [Microcebus murinus]
3488	6333	21582.3	12891.3	-0.743447	9.27925e-97	2.80052e-100	IGFBP5	GO:0005788//endoplasmic reticulum lumen;GO:0005615//extracellular space;GO:0042567//insulin-like growth factor ternary complex;GO:0005576//extracellular region;GO:0005622//intracellular;GO:0016942//insulin-like growth factor binding protein complex	GO:0005520//insulin-like growth factor binding;GO:0031994//insulin-like growth factor I binding;GO:0001968//fibronectin binding;GO:0031995//insulin-like growth factor II binding	GO:0043687//post-translational protein modification;GO:0001649//osteoblast differentiation;GO:0045926//negative regulation of growth;GO:0051146//striated muscle cell differentiation;GO:0051897//positive regulation of protein kinase B signaling;GO:0043567//regulation of insulin-like growth factor receptor signaling pathway;GO:0035556//intracellular signal transduction;GO:0071320//cellular response…	K10138//insulin-like growth factor-binding protein 3	NP_000590.1//insulin-like growth factor-binding protein 5 precursor [Homo sapiens]
9495	6487	598.216	357.715	-0.741857	3.21827e-16	1.30153e-18	AKAP5	GO:0005829//cytosol;GO:0005622//intracellular;GO:0005886//plasma membrane	GO:0035254//glutamate receptor binding;GO:0051018//protein kinase A binding;GO:0008179//adenylate cyclase binding;GO:0034237//protein kinase A regulatory subunit binding;GO:0097110//scaffold protein binding;GO:0030346//protein phosphatase 2B binding;GO:0017124//SH3 domain binding;GO:0005516//calmodulin binding	GO:0006605//protein targeting;GO:0007165//signal transduction;GO:0010739//positive regulation of protein kinase A signaling;GO:0007268//chemical synaptic transmission;GO:0030819//positive regulation of cAMP biosynthetic process	K16522//A-kinase anchor protein 5	NP_004848.3//A-kinase anchor protein 5 [Homo sapiens]
11254	4579	607.071	364.876	-0.73446	2.21084e-15	9.74175e-18	SLC6A14	GO:0070062//extracellular exosome;GO:0005887//integral component of plasma membrane;GO:0031526//brush border membrane;GO:0016021//integral component of membrane;GO:0005886//plasma membrane;GO:0031982//vesicle	GO:0005328//neurotransmitter:sodium symporter activity;GO:0005215//transporter activity;GO:0015171//amino acid transmembrane transporter activity	GO:0006810//transport;GO:0006865//amino acid transport;GO:0006520//cellular amino acid metabolic process;GO:0009636//response to toxic substance	K05038//solute carrier family 6 (neurotransmitter transporter, amino acid) member 5/7/9/14	NP_009162.1//sodium- and chloride-dependent neutral and basic amino acid transporter B(0+) [Homo sapiens]
6340	3516	39.8278	24.1237	-0.723328	0.0490373	0.00581628	SCNN1G	GO:0070062//extracellular exosome;GO:0005654//nucleoplasm;GO:0005730//nucleolus;GO:0005887//integral component of plasma membrane;GO:0009897//external side of plasma membrane;GO:0034706//sodium channel complex	GO:0050699//WW domain binding;GO:0015280//ligand-gated sodium channel activity	GO:0050891//multicellular organismal water homeostasis;GO:0055078//sodium ion homeostasis	K04827//amiloride-sensitive sodium channel subunit gamma	XP_005591514.1//PREDICTED: amiloride-sensitive sodium channel subunit gamma [Macaca fascicularis]
25805	1732	3971.3	2406.1	-0.722915	1.73863e-76	8.39561e-80	BAMBI	GO:0016021//integral component of membrane;GO:0005737//cytoplasm;GO:0005886//plasma membrane	GO:0005114//type II transforming growth factor beta receptor binding;GO:0005109//frizzled binding	GO:0016477//cell migration;GO:0010718//positive regulation of epithelial to mesenchymal transition;GO:0035413//positive regulation of catenin import into nucleus;GO:0008360//regulation of cell shape;GO:0032092//positive regulation of protein binding;GO:0045893//positive regulation of transcription, DNA-templated;GO:0090263//positive regulation of canonical Wnt signaling pathway;GO:0007179//transf…	K10162//BMP and activin membrane-bound inhibitor	EAW86030.1//BMP and activin membrane-bound inhibitor homolog (Xenopus laevis), isoform CRA_a [Homo sapiens]
64781	4445	313.691	190.078	-0.72275	1.05938e-08	1.41958e-10	CERK	GO:0016021//integral component of membrane;GO:0005739//mitochondrion;GO:0005886//plasma membrane	GO:0000287//magnesium ion binding;GO:0003951//NAD+ kinase activity;GO:0005524//ATP binding;GO:0102773//dihydroceramide kinase activity;GO:0001729//ceramide kinase activity	GO:0006672//ceramide metabolic process;GO:0006687//glycosphingolipid metabolic process	K04715//ceramide kinase [EC:2.7.1.138]	NP_073603.2//ceramide kinase [Homo sapiens]
6004	2432	905.153	552.773	-0.711475	4.86895e-21	1.20497e-23	RGS16	GO:0031224//intrinsic component of membrane;GO:0005737//cytoplasm;GO:0005886//plasma membrane	GO:0005516//calmodulin binding;GO:0005096//GTPase activator activity	GO:0007186//G-protein coupled receptor signaling pathway;GO:0008277//regulation of G-protein coupled receptor protein signaling pathway;GO:0009968//negative regulation of signal transduction;GO:0007601//visual perception;GO:0043547//positive regulation of GTPase activity	K16449//regulator of G-protein signaling	NP_002919.3//regulator of G-protein signaling 16 [Homo sapiens]
10125	5048	108.204	66.4265	-0.703919	0.00168343	9.94797e-05	RASGRP1	GO:0016020//membrane;GO:0005794//Golgi apparatus;GO:0005829//cytosol;GO:0005622//intracellular;GO:0005789//endoplasmic reticulum membrane;GO:0005886//plasma membrane;GO:0042629//mast cell granule;GO:0000139//Golgi membrane	GO:0031210//phosphatidylcholine binding;GO:0005085//guanyl-nucleotide exchange factor activity;GO:0019992//diacylglycerol binding;GO:0042803//protein homodimerization activity;GO:0008289//lipid binding;GO:0005088//Ras guanyl-nucleotide exchange factor activity;GO:0005509//calcium ion binding;GO:0008270//zinc ion binding;GO:0001786//phosphatidylserine binding;GO:0005096//GTPase activator activity	GO:0046330//positive regulation of JNK cascade;GO:1902715//positive regulation of interferon-gamma secretion;GO:0043547//positive regulation of GTPase activity;GO:0043303//mast cell degranulation;GO:0032760//positive regulation of tumor necrosis factor production;GO:0046579//positive regulation of Ras protein signal transduction;GO:0032825//positive regulation of natural killer cell differentiati…	K04350//RAS guanyl-releasing protein 1	XP_011519453.1//PREDICTED: RAS guanyl-releasing protein 1 isoform X3 [Homo sapiens];NP_001293015.1//RAS guanyl-releasing protein 1 isoform c [Homo sapiens];NP_001122074.1//RAS guanyl-releasing protein 1 isoform b [Homo sapiens];NP_005730.2//RAS guanyl-releasing protein 1 isoform a [Homo sapiens]
4609	2379	3246.29	2000.01	-0.698783	7.80655e-53	5.65453e-56	MYC	GO:0005634//nucleus;GO:0005654//nucleoplasm;GO:0005730//nucleolus;GO:0043234//protein complex;GO:0005829//cytosol;GO:0000790//nuclear chromatin	GO:0000981//RNA polymerase II transcription factor activity, sequence-specific DNA binding;GO:0000978//RNA polymerase II proximal promoter sequence-specific DNA binding;GO:0003677//DNA binding;GO:0070888//E-box binding;GO:0070491//repressing transcription factor binding;GO:0001077//transcriptional activator activity, RNA polymerase II proximal promoter sequence-specific DNA binding;GO:0046983//pr…	GO:0015671//oxygen transport;GO:0006879//cellular iron ion homeostasis;GO:0006338//chromatin remodeling;GO:0035690//cellular response to drug;GO:0051973//positive regulation of telomerase activity;GO:0070371//ERK1 and ERK2 cascade;GO:0010332//response to gamma radiation;GO:0034644//cellular response to UV;GO:0001658//branching involved in ureteric bud morphogenesis;GO:0090096//positive regulation…	K04377//Myc proto-oncogene protein	NP_002458.2//myc proto-oncogene protein isoform 1 [Homo sapiens];NP_001341799.1//myc proto-oncogene protein isoform 2 [Homo sapiens]
10434	2591	1449.17	896.92	-0.692171	2.34413e-25	4.8108e-28	LYPLA1	GO:0070062//extracellular exosome;GO:0005829//cytosol;GO:0005739//mitochondrion;GO:0005737//cytoplasm	GO:0004622//lysophospholipase activity;GO:0016787//hydrolase activity;GO:0008474//palmitoyl-(protein) hydrolase activity;GO:0052689//carboxylic ester hydrolase activity;GO:0016298//lipase activity	GO:0006631//fatty acid metabolic process;GO:0002084//protein depalmitoylation;GO:0042997//negative regulation of Golgi to plasma membrane protein transport;GO:0050999//regulation of nitric-oxide synthase activity	K06128//lysophospholipase I [EC:3.1.1.5]	NP_001266287.1//acyl-protein thioesterase 1 isoform 4 [Homo sapiens];NP_001266288.1//acyl-protein thioesterase 1 isoform 5 [Homo sapiens];BAG58971.1//unnamed protein product [Homo sapiens]
2171	751	114.049	71.4068	-0.675514	0.00392445	0.000271942	FABP5	GO:0070062//extracellular exosome;GO:0005654//nucleoplasm;GO:0030667//secretory granule membrane;GO:0035578//azurophil granule lumen;GO:0005829//cytosol;GO:0005576//extracellular region;GO:0005737//cytoplasm;GO:0005886//plasma membrane	GO:0008289//lipid binding;GO:0005504//fatty acid binding;GO:0005215//transporter activity	GO:0006006//glucose metabolic process;GO:0019433//triglyceride catabolic process;GO:0008544//epidermis development;GO:0015758//glucose transport;GO:0043312//neutrophil degranulation;GO:0006656//phosphatidylcholine biosynthetic process;GO:0006629//lipid metabolic process	K08754//fatty acid-binding protein 5, epidermal	XP_011910842.1//PREDICTED: fatty acid-binding protein, epidermal [Cercocebus atys]
9687	8277	829.217	524.089	-0.661938	5.87702e-15	2.76699e-17	GREB1	GO:0070062//extracellular exosome;GO:0016021//integral component of membrane	NA	NA	K21125//mucin-5AC	XP_011508721.1//PREDICTED: protein GREB1 isoform X2 [Homo sapiens];NP_149081.1//protein GREB1 isoform b [Homo sapiens];NP_683701.2//protein GREB1 isoform c [Homo sapiens];NP_055483.2//protein GREB1 isoform a [Homo sapiens]
55646	1560	657.761	417.339	-0.656345	2.02684e-13	1.18672e-15	LYAR	GO:0005634//nucleus;GO:0005730//nucleolus	GO:0003723//RNA binding;GO:0046872//metal ion binding	NA	K15263//cell growth-regulating nucleolar protein	NP_060286.1//cell growth-regulating nucleolar protein [Homo sapiens]
10197	3457	4650.54	2951.69	-0.655857	1.53986e-58	1.02242e-61	PSME3	GO:0016020//membrane;GO:0005634//nucleus;GO:0005654//nucleoplasm;GO:0000502//proteasome complex;GO:0005829//cytosol;GO:0008537//proteasome activator complex;GO:0005737//cytoplasm	GO:0008233//peptidase activity;GO:0061133//endopeptidase activator activity;GO:0002039//p53 binding;GO:0042802//identical protein binding;GO:0097371//MDM2/MDM4 family protein binding	GO:0038061//NIK/NF-kappaB signaling;GO:0043687//post-translational protein modification;GO:2000045//regulation of G1/S transition of mitotic cell cycle;GO:0006521//regulation of cellular amino acid metabolic process;GO:0010950//positive regulation of endopeptidase activity;GO:0031146//SCF-dependent proteasomal ubiquitin-dependent protein catabolic process;GO:0010972//negative regulation of G2/M t…	K06698//proteasome activator subunit 3 (PA28 gamma)	NP_035322.1//proteasome activator complex subunit 3 [Mus musculus];XP_011854159.1//PREDICTED: proteasome activator complex subunit 3 isoform X1 [Mandrillus leucophaeus];XP_003996958.1//PREDICTED: proteasome activator complex subunit 3 isoform X1 [Felis catus];NP_789839.1//proteasome activator complex subunit 3 isoform 2 [Homo sapiens];XP_021579933.1//proteasome activator complex subunit 3 isoform…
3899	8153	73.6088	46.9715	-0.648093	0.0265764	0.00273672	AFF3	GO:0005634//nucleus;GO:0005654//nucleoplasm;GO:0005829//cytosol;GO:0016604//nuclear body	GO:0003690//double-stranded DNA binding	GO:0006355//regulation of transcription, DNA-templated;GO:0034612//response to tumor necrosis factor;GO:0035116//embryonic hindlimb morphogenesis;GO:0006351//transcription, DNA-templated	K15195//AF4/FMR2 family member 3	XP_011509472.1//PREDICTED: AF4/FMR2 family member 3 isoform X4 [Homo sapiens]
3487	2246	1451.28	932.2	-0.638619	1.01439e-22	2.32672e-25	IGFBP4	GO:0005788//endoplasmic reticulum lumen;GO:0005615//extracellular space;GO:0005576//extracellular region	GO:0005520//insulin-like growth factor binding;GO:0031994//insulin-like growth factor I binding;GO:0005102//receptor binding;GO:0031995//insulin-like growth factor II binding	GO:0001558//regulation of cell growth;GO:0043687//post-translational protein modification;GO:0007165//signal transduction;GO:0043567//regulation of insulin-like growth factor receptor signaling pathway;GO:0006259//DNA metabolic process;GO:0006954//inflammatory response;GO:0043568//positive regulation of insulin-like growth factor receptor signaling pathway;GO:0090090//negative regulation of canon…	K10138//insulin-like growth factor-binding protein 3	NP_001543.2//insulin-like growth factor-binding protein 4 precursor [Homo sapiens]
57526	9677	278.459	179.512	-0.633386	4.40202e-06	1.08941e-07	PCDH19	GO:0005887//integral component of plasma membrane;GO:0016021//integral component of membrane;GO:0005886//plasma membrane	GO:0005509//calcium ion binding	GO:0007399//nervous system development;GO:0007155//cell adhesion;GO:0007156//homophilic cell adhesion via plasma membrane adhesion molecules;GO:0007267//cell-cell signaling;GO:0007420//brain development	K16499//protocadherin delta 2	NP_065817.2//protocadherin-19 isoform b precursor [Homo sapiens];NP_001171809.1//protocadherin-19 isoform c precursor [Homo sapiens];NP_001098713.1//protocadherin-19 isoform a precursor [Homo sapiens]
4897	6321	4231.56	2731.55	-0.631469	4.15983e-51	3.26419e-54	NRCAM	GO:0009897//external side of plasma membrane;GO:0043194//axon initial segment;GO:0043005//neuron projection;GO:0005887//integral component of plasma membrane;GO:0016021//integral component of membrane;GO:0005576//extracellular region;GO:0045202//synapse;GO:0005886//plasma membrane	GO:0086080//protein binding involved in heterotypic cell-cell adhesion;GO:0030506//ankyrin binding	GO:0007413//axonal fasciculation;GO:0031290//retinal ganglion cell axon guidance;GO:0001525//angiogenesis;GO:0045666//positive regulation of neuron differentiation;GO:0019227//neuronal action potential propagation;GO:0030516//regulation of axon extension;GO:0007417//central nervous system development;GO:0045162//clustering of voltage-gated sodium channels;GO:0007409//axonogenesis;GO:0007416//syna…	K06756//neuronal cell adhesion molecule	NP_001180511.1//neuronal cell adhesion molecule isoform D precursor [Homo sapiens];NP_001032209.1//neuronal cell adhesion molecule isoform A precursor [Homo sapiens];XP_003921136.1//PREDICTED: neuronal cell adhesion molecule isoform X14 [Saimiri boliviensis boliviensis];NP_001180512.1//neuronal cell adhesion molecule isoform E precursor [Homo sapiens];NP_001180513.1//neuronal cell adhesion molecu…
8693	5408	401.282	259.307	-0.629957	6.27864e-07	1.22627e-08	GALNT4	GO:0070062//extracellular exosome;GO:0005794//Golgi apparatus;GO:0016021//integral component of membrane;GO:0000139//Golgi membrane;GO:0048471//perinuclear region of cytoplasm	GO:0004653//polypeptide N-acetylgalactosaminyltransferase activity;GO:0030246//carbohydrate binding;GO:0046872//metal ion binding	GO:0005975//carbohydrate metabolic process;GO:0016266//O-glycan processing	K00710//polypeptide N-acetylgalactosaminyltransferase [EC:2.4.1.41]	NP_003765.2//polypeptide N-acetylgalactosaminyltransferase 4 [Homo sapiens]
1826	7107	511.522	331.184	-0.627163	1.42841e-10	1.37952e-12	DSCAM	GO:0016020//membrane;GO:0030424//axon;GO:0030054//cell junction;GO:0030426//growth cone;GO:0005887//integral component of plasma membrane;GO:0005576//extracellular region;GO:0005886//plasma membrane;GO:0045202//synapse	NA	GO:0007399//nervous system development;GO:0007162//negative regulation of cell adhesion;GO:0010842//retina layer formation;GO:0060060//post-embryonic retina morphogenesis in camera-type eye;GO:0048813//dendrite morphogenesis;GO:0007416//synapse assembly;GO:0007155//cell adhesion;GO:0007626//locomotory behavior;GO:0042327//positive regulation of phosphorylation;GO:0007156//homophilic cell adhesion…	K06767//Down syndrome cell adhesion molecule	XP_019275696.1//PREDICTED: Down syndrome cell adhesion molecule, partial [Panthera pardus];XP_016794043.1//PREDICTED: Down syndrome cell adhesion molecule isoform X1 [Pan troglodytes];XP_018873450.1//PREDICTED: Down syndrome cell adhesion molecule [Gorilla gorilla gorilla]
90488	3417	1971.66	1280.29	-0.622941	3.3096e-29	5.19404e-32	TMEM263	GO:0016021//integral component of membrane	NA	NA	NA	XP_002823735.1//PREDICTED: transmembrane protein 263 isoform X1 [Pongo abelii];XP_016875687.1//PREDICTED: transmembrane protein 263 isoform X1 [Homo sapiens]
143458	3764	89.83	58.3516	-0.622424	0.0210235	0.00205324	LDLRAD3	GO:0016021//integral component of membrane;GO:0005886//plasma membrane	GO:0001540//amyloid-beta binding	GO:0070613//regulation of protein processing;GO:0006898//receptor-mediated endocytosis	K06233//low density lipoprotein-related protein 2	NP_001291193.1//low-density lipoprotein receptor class A domain-containing protein 3 isoform 3 [Homo sapiens];NP_001291192.1//low-density lipoprotein receptor class A domain-containing protein 3 isoform 2 precursor [Homo sapiens];NP_777562.1//low-density lipoprotein receptor class A domain-containing protein 3 precursor [Homo sapiens]
116254	1138	1303.17	848.076	-0.619756	1.31957e-18	4.38078e-21	GINM1	GO:0070062//extracellular exosome;GO:0016021//integral component of membrane	NA	NA	NA	XP_001173165.2//PREDICTED: glycoprotein integral membrane protein 1 [Pan troglodytes]
8645	3800	177.14	115.581	-0.615979	0.00049892	2.37309e-05	KCNK5	GO:0005887//integral component of plasma membrane;GO:0016021//integral component of membrane	GO:0005249//voltage-gated potassium channel activity;GO:0005267//potassium channel activity;GO:0022841//potassium ion leak channel activity	GO:0006813//potassium ion transport;GO:0007588//excretion;GO:0030322//stabilization of membrane potential;GO:0071805//potassium ion transmembrane transport	K04916//potassium channel subfamily K member 5	NP_003731.1//potassium channel subfamily K member 5 [Homo sapiens]
221830	3892	306.386	200.555	-0.611353	2.49739e-06	5.68307e-08	TWISTNB	GO:0005654//nucleoplasm;GO:0005736//DNA-directed RNA polymerase I complex	GO:0003899//DNA-directed 5'-3' RNA polymerase activity	GO:0006363//termination of RNA polymerase I transcription;GO:0006362//transcription elongation from RNA polymerase I promoter;GO:0045815//positive regulation of gene expression, epigenetic;GO:1990830//cellular response to leukemia inhibitory factor;GO:0006361//transcription initiation from RNA polymerase I promoter;GO:0006360//transcription from RNA polymerase I promoter;GO:0006351//transcription…	K03004//DNA-directed RNA polymerase I subunit RPA43	NP_001002926.1//DNA-directed RNA polymerase I subunit RPA43 [Homo sapiens]
3486	2620	454.429	298.105	-0.608234	6.1391e-07	1.1895e-08	IGFBP3	GO:0005788//endoplasmic reticulum lumen;GO:0070062//extracellular exosome;GO:0005615//extracellular space;GO:0005634//nucleus;GO:0042567//insulin-like growth factor ternary complex;GO:0005576//extracellular region;GO:0016942//insulin-like growth factor binding protein complex	GO:0005520//insulin-like growth factor binding;GO:0008160//protein tyrosine phosphatase activator activity;GO:0031994//insulin-like growth factor I binding;GO:0046872//metal ion binding;GO:0001968//fibronectin binding;GO:0031995//insulin-like growth factor II binding	GO:0043687//post-translational protein modification;GO:0001649//osteoblast differentiation;GO:0009968//negative regulation of signal transduction;GO:0043567//regulation of insulin-like growth factor receptor signaling pathway;GO:0043568//positive regulation of insulin-like growth factor receptor signaling pathway;GO:0044267//cellular protein metabolic process;GO:0043065//positive regulation of ap…	K10138//insulin-like growth factor-binding protein 3	NP_000589.2//insulin-like growth factor-binding protein 3 isoform b precursor [Homo sapiens];NP_001013416.1//insulin-like growth factor-binding protein 3 isoform a precursor [Homo sapiens]
23212	1724	1000.52	658.022	-0.604547	4.50059e-14	2.39061e-16	RRS1	GO:0005634//nucleus;GO:0005783//endoplasmic reticulum;GO:0005730//nucleolus;GO:0000794//condensed nuclear chromosome;GO:0001650//fibrillar center;GO:0030687//preribosome, large subunit precursor	GO:0003723//RNA binding;GO:0008097//5S rRNA binding	GO:0002244//hematopoietic progenitor cell differentiation;GO:0000027//ribosomal large subunit assembly;GO:0000447//endonucleolytic cleavage in ITS1 to separate SSU-rRNA from 5.8S rRNA and LSU-rRNA from tricistronic rRNA transcript (SSU-rRNA, 5.8S rRNA, LSU-rRNA);GO:1901796//regulation of signal transduction by p53 class mediator;GO:0000055//ribosomal large subunit export from nucleus;GO:0042254//…	K14852//regulator of ribosome biosynthesis	NP_055984.1//ribosome biogenesis regulatory protein homolog [Homo sapiens]
10389	4212	337.566	223.887	-0.592399	2.06586e-06	4.5764e-08	SCML2	GO:0005634//nucleus;GO:0031519//PcG protein complex	GO:0003677//DNA binding;GO:0003700//DNA binding transcription factor activity	GO:0009653//anatomical structure morphogenesis;GO:0006351//transcription, DNA-templated	K11465//sex comb on midleg-like protein 2	AAH51913.1//SCML2 protein, partial [Homo sapiens]
10461	3632	90.1581	59.9013	-0.589869	0.0187701	0.00178557	MERTK	GO:0005615//extracellular space;GO:0005887//integral component of plasma membrane;GO:0016028//rhabdomere;GO:0001750//photoreceptor outer segment;GO:0005737//cytoplasm;GO:0005886//plasma membrane	GO:0005524//ATP binding;GO:0004714//transmembrane receptor protein tyrosine kinase activity	GO:0060041//retina development in camera-type eye;GO:0060068//vagina development;GO:0051250//negative regulation of lymphocyte activation;GO:0007166//cell surface receptor signaling pathway;GO:0030168//platelet activation;GO:0043491//protein kinase B signaling;GO:0007283//spermatogenesis;GO:0050766//positive regulation of phagocytosis;GO:0001818//negative regulation of cytokine production;GO:0006…	K05117//c-mer proto-oncogene tyrosine kinase [EC:2.7.10.1]	NP_006334.2//tyrosine-protein kinase Mer precursor [Homo sapiens]
29902	1529	140.753	93.5579	-0.589236	0.00515692	0.000373532	FAM216A	NA	NA	NA	K06883//uncharacterized protein	XP_509366.3//PREDICTED: protein FAM216A, partial [Pan troglodytes]
27292	1557	816.654	545.269	-0.582757	1.12435e-13	6.31162e-16	DIMT1	GO:0005759//mitochondrial matrix;GO:0005634//nucleus;GO:0005654//nucleoplasm;GO:0005730//nucleolus;GO:0005829//cytosol	GO:0003723//RNA binding;GO:0052909//18S rRNA (adenine(1779)-N(6)/adenine(1780)-N(6))-dimethyltransferase activity;GO:0000179//rRNA (adenine-N6,N6-)-dimethyltransferase activity	GO:0031167//rRNA methylation;GO:2000234//positive regulation of rRNA processing	K14191//18S rRNA (adenine1779-N6/adenine1780-N6)-dimethyltransferase [EC:2.1.1.183]	NP_055288.1//probable dimethyladenosine transferase isoform 1 [Homo sapiens]
90993	2741	342.011	513.234	0.585573	3.09018e-09	3.74918e-11	CREB3L1	GO:0016020//membrane;GO:0005634//nucleus;GO:0005783//endoplasmic reticulum;GO:0016021//integral component of membrane;GO:0005789//endoplasmic reticulum membrane	GO:0003682//chromatin binding;GO:0035497//cAMP response element binding;GO:0001077//transcriptional activator activity, RNA polymerase II proximal promoter sequence-specific DNA binding;GO:0046332//SMAD binding;GO:0003700//DNA binding transcription factor activity;GO:0044212//transcription regulatory region DNA binding	GO:1990440//positive regulation of transcription from RNA polymerase II promoter in response to endoplasmic reticulum stress;GO:0001649//osteoblast differentiation;GO:0007275//multicellular organism development;GO:0045944//positive regulation of transcription from RNA polymerase II promoter;GO:0070278//extracellular matrix constituent secretion;GO:0030968//endoplasmic reticulum unfolded protein r…	K09048//cyclic AMP-responsive element-binding protein 3	NP_443086.1//cyclic AMP-responsive element-binding protein 3-like protein 1 [Homo sapiens];XP_012307888.1//cyclic AMP-responsive element-binding protein 3-like protein 1 isoform X1 [Aotus nancymaae]
79919	2542	213.181	326.196	0.61366	9.28727e-07	1.91161e-08	C2orf54	NA	NA	NA	K06237//collagen, type IV, alpha;K16628//collagen, type VII, alpha	NP_079137.3//uncharacterized protein C2orf54 isoform 2 [Homo sapiens];XP_011784955.1//PREDICTED: uncharacterized protein C2orf54 homolog isoform X1 [Colobus angolensis palliatus];NP_001269850.1//uncharacterized protein C2orf54 isoform 3 [Homo sapiens]
5625	2190	150.035	229.754	0.614795	0.000142156	5.66047e-06	PRODH	GO:0005759//mitochondrial matrix;GO:0005743//mitochondrial inner membrane;GO:0005739//mitochondrion	GO:0004657//proline dehydrogenase activity;GO:0071949//FAD binding	GO:0008631//intrinsic apoptotic signaling pathway in response to oxidative stress;GO:0006562//proline catabolic process;GO:0019470//4-hydroxyproline catabolic process;GO:0010133//proline catabolic process to glutamate;GO:0006560//proline metabolic process;GO:0010942//positive regulation of cell death	K00318//proline dehydrogenase [EC:1.5.-.-]	O43272.3//RecName: Full=Proline dehydrogenase 1, mitochondrial; AltName: Full=Proline oxidase; AltName: Full=Proline oxidase 2; AltName: Full=p53-induced gene 6 protein; Flags: Precursor;NP_057419.4//proline dehydrogenase 1, mitochondrial isoform 1 precursor [Homo sapiens]
1848	3395	51.8917	79.5713	0.616744	0.0292961	0.00306984	DUSP6	GO:0005654//nucleoplasm;GO:0005829//cytosol;GO:0005737//cytoplasm	GO:0017017//MAP kinase tyrosine/serine/threonine phosphatase activity;GO:0008138//protein tyrosine/serine/threonine phosphatase activity;GO:0004725//protein tyrosine phosphatase activity	GO:0014070//response to organic cyclic compound;GO:0035335//peptidyl-tyrosine dephosphorylation;GO:0060420//regulation of heart growth;GO:0000188//inactivation of MAPK activity;GO:0043065//positive regulation of apoptotic process;GO:0010942//positive regulation of cell death;GO:0042493//response to drug;GO:0009953//dorsal/ventral pattern formation;GO:0000165//MAPK cascade;GO:0051409//response to …	K21946//dual specificity phosphatase 6 [EC:3.1.3.16 3.1.3.48]	NP_073143.2//dual specificity protein phosphatase 6 isoform b [Homo sapiens];XP_004845044.2//dual specificity protein phosphatase 6 isoform X1 [Heterocephalus glaber]
27124	3313	162.138	250.95	0.630179	1.17572e-05	3.33099e-07	INPP5J	GO:0001726//ruffle;GO:0043198//dendritic shaft;GO:0030426//growth cone;GO:0005829//cytosol;GO:0005737//cytoplasm;GO:0005886//plasma membrane	GO:0052659//inositol-1,3,4,5-tetrakisphosphate 5-phosphatase activity;GO:0016787//hydrolase activity;GO:0004445//inositol-polyphosphate 5-phosphatase activity;GO:0004439//phosphatidylinositol-4,5-bisphosphate 5-phosphatase activity;GO:0017124//SH3 domain binding;GO:0034485//phosphatidylinositol-3,4,5-trisphosphate 5-phosphatase activity;GO:0052658//inositol-1,4,5-trisphosphate 5-phosphatase activ…	GO:0033137//negative regulation of peptidyl-serine phosphorylation;GO:0010977//negative regulation of neuron projection development;GO:0043647//inositol phosphate metabolic process;GO:0006661//phosphatidylinositol biosynthetic process;GO:0046856//phosphatidylinositol dephosphorylation;GO:0031115//negative regulation of microtubule polymerization	K01106//inositol-1,4,5-trisphosphate 5-phosphatase [EC:3.1.3.56]	NP_001002837.1//phosphatidylinositol 4,5-bisphosphate 5-phosphatase A isoform c [Homo sapiens];XP_011528445.1//PREDICTED: phosphatidylinositol 4,5-bisphosphate 5-phosphatase A isoform X2 [Homo sapiens];NP_001271214.1//phosphatidylinositol 4,5-bisphosphate 5-phosphatase A isoform a [Homo sapiens]
3433	3505	112.305	174.78	0.638121	0.00223657	0.000139186	IFIT2	GO:0005783//endoplasmic reticulum;GO:0005829//cytosol;GO:0005737//cytoplasm	GO:0003723//RNA binding	GO:0043065//positive regulation of apoptotic process;GO:0060337//type I interferon signaling pathway;GO:0032091//negative regulation of protein binding;GO:0008637//apoptotic mitochondrial changes;GO:0051607//defense response to virus;GO:0009615//response to virus;GO:0035457//cellular response to interferon-alpha	K14217//interferon-induced protein with tetratricopeptide repeats 1	AAH32839.2//Interferon-induced protein with tetratricopeptide repeats 2 [Homo sapiens]
54625	7713	388.431	605.934	0.641503	0.00249499	0.000158883	PARP14	GO:0016020//membrane;GO:0005634//nucleus;GO:0005829//cytosol;GO:0005737//cytoplasm	GO:0003723//RNA binding;GO:0070403//NAD+ binding;GO:0003950//NAD+ ADP-ribosyltransferase activity;GO:0019899//enzyme binding	GO:0006355//regulation of transcription, DNA-templated;GO:0060336//negative regulation of interferon-gamma-mediated signaling pathway;GO:0006351//transcription, DNA-templated;GO:0010629//negative regulation of gene expression;GO:0070212//protein poly-ADP-ribosylation;GO:0042532//negative regulation of tyrosine phosphorylation of STAT protein;GO:0042531//positive regulation of tyrosine phosphoryla…	K15261//poly [ADP-ribose] polymerase 10/14/15 [EC:2.4.2.30]	NP_060024.2//poly [ADP-ribose] polymerase 14 [Homo sapiens]
8519	733	317.467	497.366	0.647702	6.22888e-08	9.9635e-10	IFITM1	GO:0016020//membrane;GO:0016021//integral component of membrane;GO:0005886//plasma membrane	GO:0005057//signal transducer activity, downstream of receptor	GO:0035456//response to interferon-beta;GO:0060337//type I interferon signaling pathway;GO:0007166//cell surface receptor signaling pathway;GO:0046597//negative regulation of viral entry into host cell;GO:0001503//ossification;GO:0045071//negative regulation of viral genome replication;GO:0034341//response to interferon-gamma;GO:0008285//negative regulation of cell proliferation;GO:0009607//respo…	K19831//interferon induced transmembrane protein 1;K06566//interferon induced transmembrane protein	NP_003632.3//interferon-induced transmembrane protein 1 [Homo sapiens];NP_006426.2//interferon-induced transmembrane protein 2 [Homo sapiens]
147645	3674	598.905	941.619	0.652817	8.18152e-18	3.06183e-20	VSIG10L	GO:0016021//integral component of membrane	NA	NA	K17341//hemicentin;K06081//poliovirus receptor-related protein 1;K06499//carcinoembryonic antigen-related cell adhesion molecule	NP_001157394.1//V-set and immunoglobulin domain-containing protein 10-like precursor [Homo sapiens]
55008	3890	156.244	246.911	0.660193	0.000125788	4.92765e-06	HERC6	GO:0005634//nucleus;GO:0005829//cytosol;GO:0005737//cytoplasm	GO:0061630//ubiquitin protein ligase activity;GO:0004842//ubiquitin-protein transferase activity	GO:0002244//hematopoietic progenitor cell differentiation;GO:0000209//protein polyubiquitination	K22372	NP_001158608.1//probable E3 ubiquitin-protein ligase HERC6 isoform 2 [Homo sapiens];NP_060382.3//probable E3 ubiquitin-protein ligase HERC6 isoform 1 [Homo sapiens]
2022	3141	75.7655	121.936	0.68651	0.00102244	5.51738e-05	ENG	GO:0005615//extracellular space;GO:0009986//cell surface;GO:0072563//endothelial microparticle;GO:0009897//external side of plasma membrane;GO:0016021//integral component of membrane	GO:0048185//activin binding;GO:0005114//type II transforming growth factor beta receptor binding;GO:0005539//glycosaminoglycan binding;GO:0005534//galactose binding;GO:0042803//protein homodimerization activity;GO:0050431//transforming growth factor beta binding	GO:0003148//outflow tract septum morphogenesis;GO:0003222//ventricular trabecula myocardium morphogenesis;GO:0097084//vascular smooth muscle cell development;GO:0003198//epithelial to mesenchymal transition involved in endocardial cushion formation;GO:0071260//cellular response to mechanical stimulus;GO:0010629//negative regulation of gene expression;GO:0048745//smooth muscle tissue development;G…	K06526//endoglin	AAA35800.1//endoglin precursor, partial [Homo sapiens];XP_011709764.1//PREDICTED: endoglin [Macaca nemestrina]
727897	17916	4010.6	6508.59	0.698528	5.4397e-61	3.28346e-64	MUC5B	GO:0043231//intracellular membrane-bounded organelle;GO:0070062//extracellular exosome;GO:0005615//extracellular space;GO:0005886//plasma membrane;GO:0005796//Golgi lumen	NA	GO:0002223//stimulatory C-type lectin receptor signaling pathway;GO:0016266//O-glycan processing	K13908//mucin-5B	NP_002449.2//mucin-5B precursor [Homo sapiens]
51458	1981	39.7715	64.6552	0.701032	0.0174875	0.00162873	RHCG	GO:0016323//basolateral plasma membrane;GO:0070062//extracellular exosome;GO:0005887//integral component of plasma membrane;GO:0016324//apical plasma membrane;GO:0031410//cytoplasmic vesicle;GO:0005886//plasma membrane	GO:0008519//ammonium transmembrane transporter activity;GO:0042802//identical protein binding;GO:0030506//ankyrin binding	GO:0015695//organic cation transport;GO:0042592//homeostatic process;GO:0006885//regulation of pH;GO:0006873//cellular ion homeostasis;GO:0015696//ammonium transport;GO:0015837//amine transport;GO:0072488//ammonium transmembrane transport;GO:0070634//transepithelial ammonium transport;GO:0030855//epithelial cell differentiation	K06580//ammonium transporter Rh	NP_057405.1//ammonium transporter Rh type C [Homo sapiens]
4938	1823	436.384	710.654	0.70355	0.000976297	5.233e-05	OAS1	GO:0005634//nucleus;GO:0005783//endoplasmic reticulum;GO:0005829//cytosol;GO:0005576//extracellular region;GO:0005739//mitochondrion;GO:0005737//cytoplasm	GO:0046872//metal ion binding;GO:0005524//ATP binding;GO:0001730//2'-5'-oligoadenylate synthetase activity;GO:0008270//zinc ion binding;GO:0003725//double-stranded RNA binding	GO:0006006//glucose metabolic process;GO:0060333//interferon-gamma-mediated signaling pathway;GO:0060337//type I interferon signaling pathway;GO:0051607//defense response to virus;GO:0060700//regulation of ribonuclease activity;GO:0042593//glucose homeostasis;GO:0045071//negative regulation of viral genome replication;GO:0006164//purine nucleotide biosynthetic process;GO:0006955//immune response;…	K14216//2'-5'-oligoadenylate synthetase [EC:2.7.7.84]	NP_001126043.1//2'-5'-oligoadenylate synthase 1 [Pongo abelii];NP_001027581.1//2'-5'-oligoadenylate synthase 1 isoform 3 [Homo sapiens];XP_011853298.1//PREDICTED: 2'-5'-oligoadenylate synthase 1 isoform X1 [Mandrillus leucophaeus];XP_011853299.1//PREDICTED: 2'-5'-oligoadenylate synthase 1 isoform X2 [Mandrillus leucophaeus]
9246	1299	165.325	269.363	0.704245	3.05542e-05	9.71935e-07	UBE2L6	GO:0005654//nucleoplasm;GO:0005829//cytosol	GO:0043130//ubiquitin binding;GO:0005524//ATP binding;GO:0042296//ISG15 transferase activity;GO:0004842//ubiquitin-protein transferase activity	GO:0044267//cellular protein metabolic process;GO:0019985//translesion synthesis;GO:0006464//cellular protein modification process;GO:0032020//ISG15-protein conjugation;GO:0019941//modification-dependent protein catabolic process;GO:0032480//negative regulation of type I interferon production	K04553//ubiquitin-conjugating enzyme E2 L6 [EC:2.3.2.23]	EAW73755.1//ubiquitin-conjugating enzyme E2L 6, isoform CRA_a, partial [Homo sapiens];XP_017706859.1//PREDICTED: ubiquitin/ISG15-conjugating enzyme E2 L6 [Rhinopithecus bieti]
84875	3544	165.84	270.839	0.70764	1.13201e-05	3.18414e-07	PARP10	GO:0043231//intracellular membrane-bounded organelle;GO:0005634//nucleus;GO:0005730//nucleolus;GO:0005829//cytosol;GO:0005737//cytoplasm	GO:0070530//K63-linked polyubiquitin modification-dependent protein binding;GO:0003950//NAD+ ADP-ribosyltransferase activity	GO:0010847//regulation of chromatin assembly;GO:0033159//negative regulation of protein import into nucleus, translocation;GO:0034356//NAD biosynthesis via nicotinamide riboside salvage pathway;GO:0010629//negative regulation of gene expression;GO:0070212//protein poly-ADP-ribosylation;GO:0048147//negative regulation of fibroblast proliferation;GO:0070213//protein auto-ADP-ribosylation;GO:0045071…	K15261//poly [ADP-ribose] polymerase 10/14/15 [EC:2.4.2.30]	NP_001304824.1//poly [ADP-ribose] polymerase 10 isoform 2 [Homo sapiens]
2354	3711	44.2333	72.3035	0.708933	0.0108348	0.000919519	FOSB	GO:0043231//intracellular membrane-bounded organelle;GO:0005634//nucleus;GO:0005654//nucleoplasm	GO:0000978//RNA polymerase II proximal promoter sequence-specific DNA binding;GO:0003677//DNA binding;GO:0001077//transcriptional activator activity, RNA polymerase II proximal promoter sequence-specific DNA binding;GO:0003700//DNA binding transcription factor activity;GO:0008134//transcription factor binding	GO:0007565//female pregnancy;GO:0009612//response to mechanical stimulus;GO:0042493//response to drug;GO:0043278//response to morphine;GO:0051591//response to cAMP;GO:0032570//response to progesterone;GO:0032870//cellular response to hormone stimulus;GO:0000122//negative regulation of transcription from RNA polymerase II promoter;GO:0006357//regulation of transcription from RNA polymerase II prom…	K09029//protein FosB	XP_014438515.1//PREDICTED: protein fosB [Tupaia chinensis]
55601	6099	211.339	347.909	0.719152	0.0219493	0.00216486	DDX60	GO:0005829//cytosol;GO:0045111//intermediate filament cytoskeleton;GO:0005737//cytoplasm	GO:0005524//ATP binding;GO:0004386//helicase activity;GO:0003690//double-stranded DNA binding;GO:0003725//double-stranded RNA binding;GO:0003727//single-stranded RNA binding	GO:1900245//positive regulation of MDA-5 signaling pathway;GO:0051607//defense response to virus;GO:1900246//positive regulation of RIG-I signaling pathway;GO:0009615//response to virus;GO:0045087//innate immune response	K20103//ATP-dependent RNA helicase DDX60 [EC:3.6.4.13]	NP_060101.3//probable ATP-dependent RNA helicase DDX60 [Homo sapiens]
84952	7238	119.986	197.576	0.719533	3.85087e-05	1.26449e-06	CGNL1	GO:0016459//myosin complex;GO:0005923//bicellular tight junction	GO:0003774//motor activity	GO:0007015//actin filament organization;GO:0051058//negative regulation of small GTPase mediated signal transduction	K21110//cingulin-like protein 1	NP_116255.2//cingulin-like protein 1 [Homo sapiens]
149428	2184	62.2425	103.671	0.736045	0.00101557	5.46803e-05	BNIPL	GO:0005634//nucleus;GO:0005829//cytosol	GO:0042802//identical protein binding	GO:0040009//regulation of growth rate;GO:0006915//apoptotic process;GO:0008285//negative regulation of cell proliferation	K18448//BCL2/adenovirus E1B 19 kDa protein-interacting protein 2	NP_612122.2//bcl-2/adenovirus E1B 19 kDa-interacting protein 2-like protein isoform a [Homo sapiens];XP_010385529.1//PREDICTED: bcl-2/adenovirus E1B 19 kDa-interacting protein 2-like protein [Rhinopithecus roxellana]
4846	4208	34.721	57.8544	0.736617	0.0163122	0.00149367	NOS3	GO:0005856//cytoskeleton;GO:0005634//nucleus;GO:0005901//caveola;GO:0005829//cytosol;GO:0030666//endocytic vesicle membrane;GO:0005737//cytoplasm;GO:0005886//plasma membrane;GO:0000139//Golgi membrane	GO:0003958//NADPH-hemoprotein reductase activity;GO:0034618//arginine binding;GO:0020037//heme binding;GO:0046870//cadmium ion binding;GO:0005506//iron ion binding;GO:0050660//flavin adenine dinucleotide binding;GO:0003785//actin monomer binding;GO:0004517//nitric-oxide synthase activity;GO:0097110//scaffold protein binding;GO:0050661//NADP binding;GO:0034617//tetrahydrobiopterin binding;GO:00101…	GO:0008217//regulation of blood pressure;GO:0043267//negative regulation of potassium ion transport;GO:0002028//regulation of sodium ion transport;GO:0007263//nitric oxide mediated signal transduction;GO:0050880//regulation of blood vessel size;GO:0014740//negative regulation of muscle hyperplasia;GO:0045454//cell redox homeostasis;GO:0045776//negative regulation of blood pressure;GO:0031663//lip…	K13242//nitric-oxide synthase, endothelial [EC:1.14.13.39]	NP_001153582.1//nitric oxide synthase, endothelial isoform 3 [Homo sapiens];NP_001153583.1//nitric oxide synthase, endothelial isoform 4 [Homo sapiens];XP_016801373.1//PREDICTED: nitric oxide synthase, endothelial isoform X1 [Pan troglodytes];NP_001153581.1//nitric oxide synthase, endothelial isoform 2 [Homo sapiens]
3437	2520	86.9449	144.941	0.737296	0.00193392	0.000116976	IFIT3	GO:0005829//cytosol;GO:0005739//mitochondrion;GO:0005737//cytoplasm	GO:0042802//identical protein binding	GO:0060337//type I interferon signaling pathway;GO:0051607//defense response to virus;GO:0043066//negative regulation of apoptotic process;GO:0009615//response to virus;GO:0035457//cellular response to interferon-alpha;GO:0045087//innate immune response;GO:0008285//negative regulation of cell proliferation	K14217//interferon-induced protein with tetratricopeptide repeats 1	NP_001540.2//interferon-induced protein with tetratricopeptide repeats 3 isoform a [Homo sapiens]
57016	1610	103.927	175.713	0.757652	1.65345e-05	4.87043e-07	AKR1B10	NA	NA	NA	K00011//aldehyde reductase [EC:1.1.1.21]	XP_007981173.1//PREDICTED: aldo-keto reductase family 1 member B10-like isoform X2 [Chlorocebus sabaeus]
9985	2337	94.6935	160.356	0.759938	2.64029e-05	8.20759e-07	REC8	GO:0000228//nuclear chromosome;GO:0005634//nucleus;GO:0001673//male germ cell nucleus;GO:0030893//meiotic cohesin complex;GO:0000778//condensed nuclear chromosome kinetochore;GO:0000798//nuclear cohesin complex;GO:0000800//lateral element;GO:0034991//nuclear meiotic cohesin complex	GO:0003682//chromatin binding	GO:0007141//male meiosis I;GO:0009566//fertilization;GO:0007286//spermatid development;GO:0001556//oocyte maturation;GO:0007283//spermatogenesis;GO:0007130//synaptonemal complex assembly;GO:0006302//double-strand break repair;GO:0007131//reciprocal meiotic recombination;GO:0051321//meiotic cell cycle;GO:0007062//sister chromatid cohesion;GO:0072520//seminiferous tubule development;GO:0000724//dou…	K13054//meiotic recombination protein REC8, animal type	AAH04159.1//REC8 homolog (yeast) [Homo sapiens];NP_005123.2//meiotic recombination protein REC8 homolog [Homo sapiens]
3768	5230	51.2837	87.23	0.766324	0.00291389	0.000191363	KCNJ12	NA	NA	NA	K05005//potassium inwardly-rectifying channel subfamily J member 12	XP_016786287.1//PREDICTED: ATP-sensitive inward rectifier potassium channel 12 [Pan troglodytes]
3430	1258	130.891	223.775	0.773684	9.54712e-07	1.98135e-08	IFI35	GO:0005634//nucleus;GO:0005829//cytosol	NA	GO:0060337//type I interferon signaling pathway	NA	NP_001317159.1//interferon-induced 35 kDa protein isoform 2 [Homo sapiens];NP_005524.2//interferon-induced 35 kDa protein isoform 1 [Homo sapiens]
140876	4331	239.682	411.714	0.78052	7.11421e-13	4.72363e-15	FAM65C	NA	NA	NA	K06237//collagen, type IV, alpha;K06236//collagen, type I, alpha;K22020//mucin-19;K17985//activating molecule in BECN1-regulated autophagy protein 1;K19720//collagen, type III, alpha	NP_001277197.1//RIPOR family member 3 isoform 2 [Homo sapiens];XP_011526886.1//PREDICTED: protein FAM65C isoform X5 [Homo sapiens];EAW75620.1//chromosome 20 open reading frame 175, isoform CRA_c [Homo sapiens];EAW75618.1//chromosome 20 open reading frame 175, isoform CRA_a [Homo sapiens]
129049	5964	22.2058	38.1718	0.781573	0.0329765	0.00352118	SGSM1	GO:0012505//endomembrane system;GO:0005794//Golgi apparatus;GO:0005829//cytosol;GO:0005622//intracellular;GO:0005737//cytoplasm;GO:0030659//cytoplasmic vesicle membrane	GO:0017137//Rab GTPase binding;GO:0005096//GTPase activator activity	GO:0006886//intracellular protein transport;GO:0090630//activation of GTPase activity;GO:0031338//regulation of vesicle fusion	K21847//small G protein signaling modulator 1	NP_001035037.1//small G protein signaling modulator 1 isoform 1 [Homo sapiens];NP_001091968.1//small G protein signaling modulator 1 isoform 4 [Homo sapiens];NP_597711.1//small G protein signaling modulator 1 isoform 2 [Homo sapiens];NP_001091967.1//small G protein signaling modulator 1 isoform 3 [Homo sapiens]
145741	3461	27.0361	46.5956	0.785306	0.0204189	0.00197817	C2CD4A	GO:0005634//nucleus;GO:0005886//plasma membrane	GO:0005544//calcium-dependent phospholipid binding;GO:0005509//calcium ion binding	NA	K16628//collagen, type VII, alpha	NP_997205.2//C2 calcium-dependent domain-containing protein 4A [Homo sapiens]
10252	2441	96.657	168.405	0.800991	1.91778e-05	5.76481e-07	SPRY1	NA	NA	NA	K04704//protein sprouty homolog 1	XP_011804017.1//PREDICTED: protein sprouty homolog 1 isoform X1 [Colobus angolensis palliatus];XP_014994451.1//PREDICTED: protein sprouty homolog 1 isoform X1 [Macaca mulatta]
1128	2863	263.742	461.349	0.806733	2.51792e-12	1.85421e-14	CHRM1	GO:0016020//membrane;GO:0030425//dendrite;GO:0030054//cell junction;GO:0014069//postsynaptic density;GO:0005887//integral component of plasma membrane;GO:0043679//axon terminus;GO:0045202//synapse;GO:0005886//plasma membrane;GO:0045211//postsynaptic membrane	GO:0016907//G-protein coupled acetylcholine receptor activity;GO:0004435//phosphatidylinositol phospholipase C activity;GO:0008144//drug binding	GO:0007399//nervous system development;GO:0007205//protein kinase C-activating G-protein coupled receptor signaling pathway;GO:0046541//saliva secretion;GO:0090316//positive regulation of intracellular protein transport;GO:0007274//neuromuscular synaptic transmission;GO:0008283//cell proliferation;GO:0007186//G-protein coupled receptor signaling pathway;GO:0043270//positive regulation of ion tran…	K04129//muscarinic acetylcholine receptor M1	OBS58793.1//hypothetical protein A6R68_10121 [Neotoma lepida]
4583	16050	17.4891	30.8233	0.817568	0.0495862	0.00589934	MUC2	NA	NA	NA	K10955//mucin-2	NP_002448.4//mucin-2 precursor [Homo sapiens]
4600	2961	30.875	54.5165	0.820254	0.00920152	0.000752584	MX2	GO:0005634//nucleus;GO:0005643//nuclear pore;GO:0005829//cytosol;GO:0031966//mitochondrial membrane;GO:0005737//cytoplasm	GO:0005525//GTP binding;GO:0008017//microtubule binding;GO:0003924//GTPase activity	GO:0060337//type I interferon signaling pathway;GO:0046822//regulation of nucleocytoplasmic transport;GO:0051607//defense response to virus;GO:0051028//mRNA transport;GO:0003374//dynamin family protein polymerization involved in mitochondrial fission;GO:0061025//membrane fusion;GO:0035455//response to interferon-alpha;GO:0006952//defense response;GO:0051726//regulation of cell cycle;GO:0009615//r…	K14754//interferon-induced GTP-binding protein Mx1	NP_002454.1//interferon-induced GTP-binding protein Mx2 [Homo sapiens]
91543	3512	27.0358	48.1267	0.831963	0.0165878	0.00152842	RSAD2	GO:0005783//endoplasmic reticulum;GO:0005741//mitochondrial outer membrane;GO:0005811//lipid droplet;GO:0005794//Golgi apparatus;GO:0005743//mitochondrial inner membrane;GO:0001650//fibrillar center;GO:0005789//endoplasmic reticulum membrane;GO:0005739//mitochondrion	GO:0046872//metal ion binding;GO:0051539//4 iron, 4 sulfur cluster binding;GO:0003824//catalytic activity;GO:0043621//protein self-association;GO:0051536//iron-sulfur cluster binding	GO:0060337//type I interferon signaling pathway;GO:0050709//negative regulation of protein secretion;GO:2000553//positive regulation of T-helper 2 cell cytokine production;GO:0051607//defense response to virus;GO:0016032//viral process;GO:0034157//positive regulation of toll-like receptor 7 signaling pathway;GO:0043367//CD4-positive, alpha-beta T cell differentiation;GO:0034165//positive regulati…	K15045//radical S-adenosyl methionine domain-containing protein 2	NP_542388.2//radical S-adenosyl methionine domain-containing protein 2 [Homo sapiens]
3429	655	130.163	232.75	0.838459	8.53566e-07	1.73629e-08	IFI27	GO:0005637//nuclear inner membrane;GO:0016021//integral component of membrane;GO:0005739//mitochondrion;GO:0005741//mitochondrial outer membrane	GO:0001102//RNA polymerase II activating transcription factor binding;GO:0005521//lamin binding	GO:0000122//negative regulation of transcription from RNA polymerase II promoter;GO:0060337//type I interferon signaling pathway;GO:0097190//apoptotic signaling pathway;GO:0046825//regulation of protein export from nucleus;GO:0006919//activation of cysteine-type endopeptidase activity involved in apoptotic process	NA	XP_011806935.1//PREDICTED: interferon alpha-inducible protein 27, mitochondrial isoform X1 [Colobus angolensis palliatus]
129607	2996	54.4668	97.3982	0.838518	0.000475261	2.24047e-05	CMPK2	GO:0005739//mitochondrion;GO:0005737//cytoplasm	GO:0004798//thymidylate kinase activity;GO:0005524//ATP binding;GO:0009041//uridylate kinase activity;GO:0033862//UMP kinase activity;GO:0004127//cytidylate kinase activity;GO:0004550//nucleoside diphosphate kinase activity	GO:0006165//nucleoside diphosphate phosphorylation;GO:0006233//dTDP biosynthetic process;GO:0006235//dTTP biosynthetic process;GO:0071222//cellular response to lipopolysaccharide;GO:0006227//dUDP biosynthetic process;GO:0009142//nucleoside triphosphate biosynthetic process	K13809//UMP-CMP kinase 2, mitochondrial [EC:2.7.4.14]	NP_001243407.1//UMP-CMP kinase 2, mitochondrial isoform 3 precursor [Homo sapiens];NP_997198.2//UMP-CMP kinase 2, mitochondrial isoform 1 precursor [Homo sapiens];NP_001243406.1//UMP-CMP kinase 2, mitochondrial isoform 2 precursor [Homo sapiens]
3162	1606	514.16	920.228	0.839773	8.60056e-07	1.75469e-08	HMOX1	GO:0016020//membrane;GO:0005634//nucleus;GO:0005783//endoplasmic reticulum;GO:0048471//perinuclear region of cytoplasm;GO:0005901//caveola;GO:0005730//nucleolus;GO:0005829//cytosol;GO:0016021//integral component of membrane;GO:0005789//endoplasmic reticulum membrane	GO:0004630//phospholipase D activity;GO:0020037//heme binding;GO:0046872//metal ion binding;GO:0004392//heme oxygenase (decyclizing) activity;GO:0004871//signal transducer activity;GO:0019899//enzyme binding;GO:0042803//protein homodimerization activity	GO:0006879//cellular iron ion homeostasis;GO:0008217//regulation of blood pressure;GO:0035094//response to nicotine;GO:0097421//liver regeneration;GO:0043305//negative regulation of mast cell degranulation;GO:0043433//negative regulation of DNA binding transcription factor activity;GO:0051260//protein homooligomerization;GO:0043627//response to estrogen;GO:0042167//heme catabolic process;GO:00430…	K00510//heme oxygenase 1 [EC:1.14.14.18]	NP_002124.1//heme oxygenase 1 [Homo sapiens]
23704	3190	14.321	25.9298	0.856476	0.0426745	0.00487097	KCNE4	GO:0016324//apical plasma membrane;GO:0016021//integral component of membrane	GO:0005249//voltage-gated potassium channel activity;GO:0044325//ion channel binding	NA	K04898//potassium voltage-gated channel Isk-related subfamily E member 4	NP_542402.3//potassium voltage-gated channel subfamily E member 4 [Homo sapiens]
54739	3581	22.3961	41.3991	0.88635	0.0152934	0.00137454	XAF1	GO:0005634//nucleus;GO:0005829//cytosol;GO:0005739//mitochondrion	GO:0008270//zinc ion binding	GO:0035456//response to interferon-beta;GO:0060337//type I interferon signaling pathway;GO:0034097//response to cytokine;GO:0031333//negative regulation of protein complex assembly;GO:0006915//apoptotic process	K15322//tRNA-splicing endonuclease subunit Sen2 [EC:3.1.27.9];K15696//RING finger protein 113B;K01064//wingless-type MMTV integration site family, member 9	NP_954590.1//XIAP-associated factor 1 isoform 2 [Homo sapiens];NP_059993.2//XIAP-associated factor 1 isoform 1 [Homo sapiens]
113730	3008	77.8712	144.704	0.89394	4.07868e-05	1.35239e-06	KLHDC7B	GO:0031463//Cul3-RING ubiquitin ligase complex	NA	GO:0016567//protein ubiquitination	K10476//kelch repeat and BTB domain-containing protein 11	NP_612442.2//kelch domain-containing protein 7B [Homo sapiens]
5054	3207	25.8878	48.8108	0.914925	0.00369927	0.000253882	SERPINE1	GO:0031012//extracellular matrix;GO:0031093//platelet alpha granule lumen;GO:0070062//extracellular exosome;GO:0005615//extracellular space;GO:0005576//extracellular region;GO:0005886//plasma membrane	GO:0002020//protease binding;GO:0004867//serine-type endopeptidase inhibitor activity;GO:0005102//receptor binding	GO:0010951//negative regulation of endopeptidase activity;GO:0050829//defense response to Gram-negative bacterium;GO:0071222//cellular response to lipopolysaccharide;GO:0050729//positive regulation of inflammatory response;GO:0051918//negative regulation of fibrinolysis;GO:0035491//positive regulation of leukotriene production involved in inflammatory response;GO:0002576//platelet degranulation;G…	K03982//plasminogen activator inhibitor 1	XP_008016669.1//PREDICTED: plasminogen activator inhibitor 1 isoform X1 [Chlorocebus sabaeus]
55512	5269	70.6739	134.235	0.925508	4.86113e-06	1.22651e-07	SMPD3	GO:0016021//integral component of membrane;GO:0000137//Golgi cis cisterna;GO:0005886//plasma membrane;GO:0000139//Golgi membrane	GO:0046872//metal ion binding;GO:0004767//sphingomyelin phosphodiesterase activity	GO:0006685//sphingomyelin catabolic process;GO:1903543//positive regulation of exosomal secretion;GO:0002244//hematopoietic progenitor cell differentiation;GO:0030072//peptide hormone secretion;GO:0006687//glycosphingolipid metabolic process;GO:2000304//positive regulation of ceramide biosynthetic process;GO:0007049//cell cycle;GO:0006684//sphingomyelin metabolic process	K12352//sphingomyelin phosphodiesterase 3 [EC:3.1.4.12]	NP_061137.1//sphingomyelin phosphodiesterase 3 [Homo sapiens]
8564	5266	14.0159	27.2317	0.958216	0.0190632	0.00182036	KMO	GO:0070062//extracellular exosome;GO:0005829//cytosol;GO:0005743//mitochondrial inner membrane;GO:0016021//integral component of membrane;GO:0005741//mitochondrial outer membrane	GO:0016174//NAD(P)H oxidase activity;GO:0050660//flavin adenine dinucleotide binding;GO:0004502//kynurenine 3-monooxygenase activity;GO:0071949//FAD binding	GO:0006569//tryptophan catabolic process;GO:0070189//kynurenine metabolic process;GO:0019674//NAD metabolic process;GO:0043420//anthranilate metabolic process;GO:0044550//secondary metabolite biosynthetic process;GO:0034354//'de novo' NAD biosynthetic process from tryptophan;GO:0009651//response to salt stress;GO:0019805//quinolinate biosynthetic process;GO:0019441//tryptophan catabolic process t…	K00486//kynurenine 3-monooxygenase [EC:1.14.13.9]	EAW70094.1//kynurenine 3-monooxygenase (kynurenine 3-hydroxylase), isoform CRA_a [Homo sapiens]
9220	2110	19.8914	39.3984	0.98599	0.00605333	0.000453077	TIAF1	GO:0005634//nucleus	NA	GO:0007249//I-kappaB kinase/NF-kappaB signaling;GO:0043066//negative regulation of apoptotic process;GO:0006915//apoptotic process	K10362//myosin XVIII	NP_004731.2//TGFB1-induced anti-apoptotic factor 1 [Homo sapiens]
4939	3393	122.643	247.589	1.01348	3.56257e-10	3.69869e-12	OAS2	GO:0016020//membrane;GO:0043231//intracellular membrane-bounded organelle;GO:0005654//nucleoplasm;GO:0005783//endoplasmic reticulum;GO:0005737//cytoplasm;GO:0048471//perinuclear region of cytoplasm;GO:0005829//cytosol;GO:0005739//mitochondrion	GO:0046872//metal ion binding;GO:0005524//ATP binding;GO:0001730//2'-5'-oligoadenylate synthetase activity;GO:0008270//zinc ion binding;GO:0016740//transferase activity;GO:0003725//double-stranded RNA binding	GO:0006401//RNA catabolic process;GO:0060333//interferon-gamma-mediated signaling pathway;GO:0006486//protein glycosylation;GO:0060337//type I interferon signaling pathway;GO:0051607//defense response to virus;GO:0006139//nucleobase-containing compound metabolic process;GO:0006164//purine nucleotide biosynthetic process;GO:0006955//immune response;GO:0009615//response to virus;GO:0018377//protein…	K14216//2'-5'-oligoadenylate synthetase [EC:2.7.7.84]	NP_001027903.1//2'-5'-oligoadenylate synthase 2 isoform 3 [Homo sapiens];NP_002526.2//2'-5'-oligoadenylate synthase 2 isoform 2 [Homo sapiens];EAW98026.1//2'-5'-oligoadenylate synthetase 2, 69/71kDa, isoform CRA_a [Homo sapiens]
6414	2164	6.49105	13.2526	1.02975	0.0229205	0.00228279	SELENOP	GO:0070062//extracellular exosome;GO:0031089//platelet dense granule lumen;GO:0005576//extracellular region	GO:0008430//selenium binding	GO:0007420//brain development;GO:0019953//sexual reproduction;GO:0006979//response to oxidative stress;GO:0007626//locomotory behavior;GO:0002576//platelet degranulation;GO:0009791//post-embryonic development;GO:0040007//growth;GO:0001887//selenium compound metabolic process	K09291//nucleoprotein TPR	NP_001087195.1//selenoprotein P isoform 2 [Homo sapiens]

## Sheet: TableS6
RNA-seq MCF7 with AIB1 siRNA(Related to Figure 4)
GeneID	Length	MCF7_NT_group-Expression	MCF7_siAIB1_group-Expression	log2FoldChange(MCF7_siAIB1_group/MCF7_NT_group)	Padj	Pvalue	Symbol	Cellular Component	Molecular Function	Biological Process	Kegg Orthology	Nr Description
8202	7991	31064.6	9345.04	-1.733	0	0	NCOA3	GO:0070062//extracellular exosome;GO:0005634//nucleus;GO:0005654//nucleoplasm;GO:0043234//protein complex;GO:0005829//cytosol;GO:0000790//nuclear chromatin;GO:0005737//cytoplasm	GO:0046966//thyroid hormone receptor binding;GO:0047485//protein N-terminus binding;GO:0004402//histone acetyltransferase activity;GO:0046982//protein heterodimerization activity;GO:0030374//ligand-dependent nuclear receptor transcription coactivator activity;GO:0046983//protein dimerization activity;GO:0000993//RNA polymerase II core binding;GO:0016922//ligand-dependent nuclear receptor binding;…	GO:2001141//regulation of RNA biosynthetic process;GO:0006355//regulation of transcription, DNA-templated;GO:0045618//positive regulation of keratinocyte differentiation;GO:0006351//transcription, DNA-templated;GO:0010628//positive regulation of gene expression;GO:0032870//cellular response to hormone stimulus;GO:0030521//androgen receptor signaling pathway;GO:0045893//positive regulation of tran…	K11256//nuclear receptor coactivator 3 [EC:2.3.1.48]	BAD93100.1//nuclear receptor coactivator 3 isoform a variant, partial [Homo sapiens];NP_001167559.1//nuclear receptor coactivator 3 isoform d [Homo sapiens]
9687	8241	1522.97	598.095	-1.34844	1.27974e-91	3.10956e-95	GREB1	GO:0070062//extracellular exosome;GO:0016021//integral component of membrane	NA	NA	K21125//mucin-5AC	XP_011508721.1//PREDICTED: protein GREB1 isoform X2 [Homo sapiens];NP_149081.1//protein GREB1 isoform b [Homo sapiens];NP_683701.2//protein GREB1 isoform c [Homo sapiens];NP_055483.2//protein GREB1 isoform a [Homo sapiens]
6185	2543	8531.96	3387.27	-1.33275	1.31384e-271	1.5962e-275	RPN2	GO:0016020//membrane;GO:0008250//oligosaccharyltransferase complex;GO:0005791//rough endoplasmic reticulum;GO:0016021//integral component of membrane;GO:0005789//endoplasmic reticulum membrane;GO:0000421//autophagosome membrane	GO:0043022//ribosome binding	GO:0042493//response to drug;GO:0018279//protein N-linked glycosylation via asparagine;GO:0006464//cellular protein modification process;GO:0006487//protein N-linked glycosylation;GO:0007568//aging	K12667//oligosaccharyltransferase complex subunit delta (ribophorin II)	EFB14847.1//hypothetical protein PANDA_003175, partial [Ailuropoda melanoleuca];NP_001311233.1//dolichyl-diphosphooligosaccharide--protein glycosyltransferase subunit 2 isoform 7 precursor [Homo sapiens];NP_001311234.1//dolichyl-diphosphooligosaccharide--protein glycosyltransferase subunit 2 isoform 8 precursor [Homo sapiens];NP_001311235.1//dolichyl-diphosphooligosaccharide--protein glycosyltran…
374	1290	266.271	110.651	-1.26688	5.11206e-18	3.26064e-20	AREG	GO:0005615//extracellular space;GO:0005634//nucleus;GO:0033116//endoplasmic reticulum-Golgi intermediate compartment membrane;GO:0005737//cytoplasm;GO:0000139//Golgi membrane;GO:0009986//cell surface;GO:0016021//integral component of membrane;GO:0005789//endoplasmic reticulum membrane;GO:0012507//ER to Golgi transport vesicle membrane	GO:0008083//growth factor activity;GO:0005125//cytokine activity;GO:0005154//epidermal growth factor receptor binding	GO:0050731//positive regulation of peptidyl-tyrosine phosphorylation;GO:0048208//COPII vesicle coating;GO:0060598//dichotomous subdivision of terminal units involved in mammary gland duct morphogenesis;GO:0008283//cell proliferation;GO:0032355//response to estradiol;GO:0007173//epidermal growth factor receptor signaling pathway;GO:0045668//negative regulation of osteoblast differentiation;GO:0031…	K09782//amphiregulin	NP_001648.1//amphiregulin preproprotein [Homo sapiens]
1734	6395	29.2845	12.6156	-1.21493	0.00159877	0.000126643	DIO2	GO:0016020//membrane;GO:0016021//integral component of membrane;GO:0005886//plasma membrane	GO:0031625//ubiquitin protein ligase binding;GO:0004800//thyroxine 5'-deiodinase activity;GO:0008430//selenium binding	GO:0042446//hormone biosynthetic process;GO:0006590//thyroid hormone generation;GO:0001514//selenocysteine incorporation;GO:0042403//thyroid hormone metabolic process	K17904//type II thyroxine 5'-deiodinase [EC:1.21.99.4]	AAC95470.1//type 2 iodothyronine deiodinase [Homo sapiens];NP_001007024.1//type II iodothyronine deiodinase isoform b [Homo sapiens]
10675	2175	63.5468	29.3748	-1.11324	8.70974e-05	4.7829e-06	CSPG5	GO:0016020//membrane;GO:0030660//Golgi-associated vesicle membrane;GO:0000139//Golgi membrane;GO:0005796//Golgi lumen;GO:0009986//cell surface;GO:0005887//integral component of plasma membrane;GO:0005794//Golgi apparatus;GO:0043202//lysosomal lumen;GO:0005576//extracellular region;GO:0016021//integral component of membrane;GO:0005789//endoplasmic reticulum membrane	GO:0008083//growth factor activity	GO:0007399//nervous system development;GO:0046907//intracellular transport;GO:0030154//cell differentiation;GO:0040008//regulation of growth;GO:0030208//dermatan sulfate biosynthetic process;GO:0030207//chondroitin sulfate catabolic process;GO:0030206//chondroitin sulfate biosynthetic process;GO:0050804//modulation of chemical synaptic transmission;GO:0030203//glycosaminoglycan metabolic process	K08116//chondroitin sulfate proteoglycan 5	NP_001193873.1//chondroitin sulfate proteoglycan 5 isoform 4 precursor [Homo sapiens];NP_006565.2//chondroitin sulfate proteoglycan 5 isoform 1 precursor [Homo sapiens];NP_001193872.1//chondroitin sulfate proteoglycan 5 isoform 3 precursor [Homo sapiens]
5327	3221	15.5018	7.16697	-1.113	0.011483	0.00128279	PLAT	GO:0070062//extracellular exosome;GO:0009986//cell surface;GO:0030141//secretory granule;GO:0005576//extracellular region;GO:0045177//apical part of cell;GO:0005737//cytoplasm	GO:0004252//serine-type endopeptidase activity;GO:0005102//receptor binding;GO:0051219//phosphoprotein binding	GO:0042730//fibrinolysis;GO:0007596//blood coagulation;GO:0045861//negative regulation of proteolysis;GO:0048008//platelet-derived growth factor receptor signaling pathway;GO:0014909//smooth muscle cell migration;GO:0001666//response to hypoxia;GO:0031639//plasminogen activation;GO:0006508//proteolysis;GO:0006464//cellular protein modification process	K01343//tissue plasminogen activator [EC:3.4.21.68]	NP_001306118.1//tissue-type plasminogen activator isoform 4 precursor [Homo sapiens];XP_008975163.2//PREDICTED: tissue-type plasminogen activator isoform X1 [Pan paniscus];XP_008975164.2//PREDICTED: tissue-type plasminogen activator isoform X2 [Pan paniscus]
10268	1376	429.963	201.931	-1.09035	8.65532e-21	4.20621e-23	RAMP3	GO:1903440//amylin receptor complex;GO:0005622//intracellular;GO:0005764//lysosome;GO:0043235//receptor complex;GO:0009986//cell surface;GO:0005887//integral component of plasma membrane;GO:0016021//integral component of membrane;GO:0005886//plasma membrane	GO:0097643//amylin receptor activity;GO:0004872//receptor activity;GO:0008565//protein transporter activity;GO:0015026//coreceptor activity	GO:0051897//positive regulation of protein kinase B signaling;GO:0031623//receptor internalization;GO:0086103//G-protein coupled receptor signaling pathway involved in heart process;GO:0097647//amylin receptor signaling pathway;GO:0030816//positive regulation of cAMP metabolic process;GO:0008277//regulation of G-protein coupled receptor protein signaling pathway;GO:1903078//positive regulation of…	K08449//receptor activity modifying protein 3	NP_005847.1//receptor activity-modifying protein 3 precursor [Homo sapiens]
5241	12592	621.399	294.045	-1.07948	5.36041e-25	1.88862e-27	PGR	GO:0005634//nucleus;GO:0005654//nucleoplasm;GO:0005829//cytosol;GO:0005741//mitochondrial outer membrane;GO:0005737//cytoplasm	GO:0003707//steroid hormone receptor activity;GO:0000978//RNA polymerase II proximal promoter sequence-specific DNA binding;GO:0003677//DNA binding;GO:0042802//identical protein binding;GO:0001077//transcriptional activator activity, RNA polymerase II proximal promoter sequence-specific DNA binding;GO:0005102//receptor binding;GO:0051117//ATPase binding;GO:0004879//nuclear receptor activity;GO:00…	GO:0007165//signal transduction;GO:0050847//progesterone receptor signaling pathway;GO:0007267//cell-cell signaling;GO:0006351//transcription, DNA-templated;GO:0010629//negative regulation of gene expression;GO:0050678//regulation of epithelial cell proliferation;GO:0001542//ovulation from ovarian follicle;GO:0045944//positive regulation of transcription from RNA polymerase II promoter;GO:0038001…	K08556//progesterone receptor	NP_000917.3//progesterone receptor isoform B [Homo sapiens];BAB91074.1//delta 4 progesterone receptor [Homo sapiens]
865	3167	1260.12	603.122	-1.06304	6.88292e-57	5.43543e-60	CBFB	GO:0016020//membrane;GO:0005634//nucleus;GO:0005654//nucleoplasm	GO:0003677//DNA binding;GO:0003713//transcription coactivator activity;GO:0003700//DNA binding transcription factor activity	GO:0001649//osteoblast differentiation;GO:0030099//myeloid cell differentiation;GO:2000810//regulation of bicellular tight junction assembly;GO:0045637//regulation of myeloid cell differentiation;GO:0001959//regulation of cytokine-mediated signaling pathway;GO:0060216//definitive hemopoiesis;GO:0050855//regulation of B cell receptor signaling pathway;GO:0000209//protein polyubiquitination;GO:0030…	NA	EDL11249.1//core binding factor beta, isoform CRA_a, partial [Mus musculus];NP_074036.1//core-binding factor subunit beta isoform 1 [Homo sapiens]
284266	1523	12.5943	6.06101	-1.05514	0.0217154	0.00277016	SIGLEC15	GO:0043234//protein complex;GO:0016021//integral component of membrane;GO:0005886//plasma membrane	NA	GO:0045124//regulation of bone resorption;GO:2001204//regulation of osteoclast development;GO:0032956//regulation of actin cytoskeleton organization;GO:0045087//innate immune response	K16352//sialic acid binding Ig-like lectin 15	XP_003267580.1//PREDICTED: sialic acid-binding Ig-like lectin 15 [Nomascus leucogenys]
54549	10796	108.418	52.7145	-1.04033	1.95313e-06	6.76274e-08	SDK2	GO:0016021//integral component of membrane;GO:0030054//cell junction;GO:0005886//plasma membrane;GO:0045202//synapse	NA	GO:0007416//synapse assembly;GO:0045216//cell-cell junction organization;GO:0007156//homophilic cell adhesion via plasma membrane adhesion molecules;GO:0010842//retina layer formation;GO:0060219//camera-type eye photoreceptor cell differentiation	K16353//protein sidekick	NP_001138424.1//protein sidekick-2 precursor [Homo sapiens]
56603	4567	55.4327	27.0549	-1.03485	0.000512503	3.49307e-05	CYP26B1	GO:0031090//organelle membrane;GO:0005789//endoplasmic reticulum membrane;GO:0005737//cytoplasm	GO:0016709//oxidoreductase activity, acting on paired donors, with incorporation or reduction of molecular oxygen, NAD(P)H as one donor, and incorporation of one atom of oxygen;GO:0020037//heme binding;GO:0005506//iron ion binding;GO:0008401//retinoic acid 4-hydroxylase activity;GO:0004497//monooxygenase activity;GO:0001972//retinoic acid binding	GO:0001768//establishment of T cell polarity;GO:0034653//retinoic acid catabolic process;GO:0045580//regulation of T cell differentiation;GO:0007283//spermatogenesis;GO:0055114//oxidation-reduction process;GO:0070268//cornification;GO:2001037//positive regulation of tongue muscle cell differentiation;GO:0016125//sterol metabolic process;GO:0043587//tongue morphogenesis;GO:0001709//cell fate deter…	K12664//cytochrome P450 family 26 subfamily B	NP_063938.1//cytochrome P450 26B1 isoform 1 [Homo sapiens];NP_001264671.1//cytochrome P450 26B1 isoform 2 [Homo sapiens]
2899	9225	110.838	54.1172	-1.0343	1.6901e-06	5.69801e-08	GRIK3	GO:0030424//axon;GO:0030425//dendrite;GO:0032839//dendrite cytoplasm;GO:0030054//cell junction;GO:0043195//terminal bouton;GO:0043204//perikaryon;GO:0005887//integral component of plasma membrane;GO:0016021//integral component of membrane;GO:0043197//dendritic spine;GO:0005886//plasma membrane;GO:0045211//postsynaptic membrane	GO:0001640//adenylate cyclase inhibiting G-protein coupled glutamate receptor activity;GO:0015276//ligand-gated ion channel activity;GO:0001664//G-protein coupled receptor binding;GO:0008066//glutamate receptor activity;GO:0004970//ionotropic glutamate receptor activity;GO:0005234//extracellularly glutamate-gated ion channel activity;GO:0015277//kainate selective glutamate receptor activity	GO:0007216//G-protein coupled glutamate receptor signaling pathway;GO:0051967//negative regulation of synaptic transmission, glutamatergic;GO:0007215//glutamate receptor signaling pathway;GO:0042391//regulation of membrane potential	K05203//glutamate receptor, ionotropic kainate 3	XP_019514291.1//PREDICTED: glutamate receptor ionotropic, kainate 3 isoform X2 [Hipposideros armiger]
3487	2246	4177.64	2055.44	-1.02325	2.48535e-110	4.52925e-114	IGFBP4	GO:0005788//endoplasmic reticulum lumen;GO:0005615//extracellular space;GO:0005576//extracellular region	GO:0005520//insulin-like growth factor binding;GO:0031994//insulin-like growth factor I binding;GO:0005102//receptor binding;GO:0031995//insulin-like growth factor II binding	GO:0001558//regulation of cell growth;GO:0043687//post-translational protein modification;GO:0007165//signal transduction;GO:0043567//regulation of insulin-like growth factor receptor signaling pathway;GO:0006259//DNA metabolic process;GO:0006954//inflammatory response;GO:0043568//positive regulation of insulin-like growth factor receptor signaling pathway;GO:0090090//negative regulation of canon…	K10138//insulin-like growth factor-binding protein 3	NP_001543.2//insulin-like growth factor-binding protein 4 precursor [Homo sapiens]
64699	2161	31.8778	15.7368	-1.01841	0.00630251	0.000625963	TMPRSS3	GO:0005783//endoplasmic reticulum;GO:0016021//integral component of membrane;GO:0005789//endoplasmic reticulum membrane;GO:0043025//neuronal cell body	GO:0004252//serine-type endopeptidase activity;GO:0005044//scavenger receptor activity;GO:0017080//sodium channel regulator activity	GO:0006508//proteolysis;GO:0007605//sensory perception of sound;GO:0006883//cellular sodium ion homeostasis	K09634//transmembrane protease serine 3 [EC:3.4.21.-];K17985//activating molecule in BECN1-regulated autophagy protein 1	NP_115780.1//transmembrane protease serine 3 isoform 2 [Homo sapiens];NP_076927.1//transmembrane protease serine 3 isoform 1 [Homo sapiens];AAT66641.1//transmembrane protease serine 3 isoform 5 [Homo sapiens];EHH20863.1//hypothetical protein EGK_03802, partial [Macaca mulatta]
9547	1989	51.2314	25.3318	-1.01608	0.00216271	0.000177226	CXCL14	NA	NA	NA	K10033//C-X-C motif chemokine 14	EAW62211.1//hCG39697, isoform CRA_a, partial [Homo sapiens]
429	2490	63.8455	32.0381	-0.994794	0.00047548	3.21762e-05	ASCL1	GO:0090575//RNA polymerase II transcription factor complex;GO:0005634//nucleus;GO:0043025//neuronal cell body	GO:0000978//RNA polymerase II proximal promoter sequence-specific DNA binding;GO:0003677//DNA binding;GO:0070888//E-box binding;GO:0001078//transcriptional repressor activity, RNA polymerase II proximal promoter sequence-specific DNA binding;GO:0046983//protein dimerization activity;GO:0000989//transcription factor activity, transcription factor binding;GO:0043425//bHLH transcription factor bindi…	GO:0061102//stomach neuroendocrine cell differentiation;GO:0007346//regulation of mitotic cell cycle;GO:0045666//positive regulation of neuron differentiation;GO:0045747//positive regulation of Notch signaling pathway;GO:0007400//neuroblast fate determination;GO:0021527//spinal cord association neuron differentiation;GO:0021750//vestibular nucleus development;GO:0021987//cerebral cortex developme…	K09067//achaete-scute complex protein	XP_008515875.1//PREDICTED: achaete-scute homolog 1 isoform X2 [Equus przewalskii]
6387	2893	597.215	300.09	-0.992858	4.83866e-25	1.646e-27	CXCL12	GO:0070062//extracellular exosome;GO:0009897//external side of plasma membrane;GO:0005576//extracellular region;GO:0005737//cytoplasm	GO:0008083//growth factor activity;GO:0045236//CXCR chemokine receptor binding;GO:0005102//receptor binding;GO:0008009//chemokine activity;GO:0042056//chemoattractant activity;GO:0042379//chemokine receptor binding	GO:0031100//animal organ regeneration;GO:0061844//antimicrobial humoral immune response mediated by antimicrobial peptide;GO:0050930//induction of positive chemotaxis;GO:0008344//adult locomotory behavior;GO:0060326//cell chemotaxis;GO:0048842//positive regulation of axon extension involved in axon guidance;GO:0007411//axon guidance;GO:2000406//positive regulation of T cell migration;GO:0007165//…	K10031//C-X-C motif chemokine 12	EAW86618.1//chemokine (C-X-C motif) ligand 12 (stromal cell-derived factor 1), isoform CRA_a, partial [Homo sapiens];EDK99573.1//chemokine (C-X-C motif) ligand 12, isoform CRA_c, partial [Mus musculus];XP_016773648.1//PREDICTED: stromal cell-derived factor 1 isoform X4 [Pan troglodytes];NP_001171605.1//stromal cell-derived factor 1 isoform delta precursor [Homo sapiens]
1960	4057	150.352	76.0419	-0.983475	3.94067e-07	1.12134e-08	EGR3	GO:0005634//nucleus	GO:0003677//DNA binding;GO:0046872//metal ion binding;GO:0003700//DNA binding transcription factor activity	GO:0007623//circadian rhythm;GO:0035767//endothelial cell chemotaxis;GO:0006355//regulation of transcription, DNA-templated;GO:0035924//cellular response to vascular endothelial growth factor stimulus;GO:0006351//transcription, DNA-templated;GO:0007517//muscle organ development;GO:0043066//negative regulation of apoptotic process;GO:0044344//cellular response to fibroblast growth factor stimulus;…	K09228//KRAB domain-containing zinc finger protein	DAA26724.1//TPA: early growth response 3-like [Bos taurus];XP_019322498.1//PREDICTED: early growth response protein 3 isoform X1 [Panthera pardus];XP_022371390.1//early growth response protein 3 isoform X1 [Enhydra lutris kenyoni]
5121	566	209.641	106.2	-0.98114	3.53101e-10	5.74845e-12	PCP4	GO:0005634//nucleus;GO:0005829//cytosol;GO:0043234//protein complex	GO:0005509//calcium ion binding;GO:0005516//calmodulin binding	GO:0045666//positive regulation of neuron differentiation;GO:0099004//calmodulin dependent kinase signaling pathway	K13887//coronin-2	NP_006189.2//calmodulin regulator protein PCP4 [Homo sapiens]
283078	3655	28.2281	14.5996	-0.951201	0.0161879	0.0019372	MKX	GO:0005634//nucleus	GO:0043565//sequence-specific DNA binding	GO:0006355//regulation of transcription, DNA-templated;GO:0007517//muscle organ development	K19553//homeobox protein TGIF2;K19383//homeobox protein TGIF1;K13046//tolkin [EC:3.4.24.-]	NP_775847.2//homeobox protein Mohawk [Homo sapiens]
221662	2467	86.968	45.2266	-0.943314	0.000105923	6.00972e-06	RBM24	GO:0005654//nucleoplasm;GO:0005829//cytosol	GO:0003723//RNA binding;GO:0003730//mRNA 3'-UTR binding	GO:0010830//regulation of myotube differentiation;GO:0030154//cell differentiation;GO:0043488//regulation of mRNA stability	NA	NP_694565.1//RNA-binding protein 24 isoform 2 [Homo sapiens];NP_001137414.1//RNA-binding protein 24 isoform 1 [Homo sapiens];XP_015349536.1//PREDICTED: RNA-binding protein 24 [Marmota marmota marmota]
54898	4079	813.505	430.942	-0.916657	1.10729e-26	3.09413e-29	ELOVL2	GO:0005783//endoplasmic reticulum;GO:0030176//integral component of endoplasmic reticulum membrane;GO:0016021//integral component of membrane;GO:0005789//endoplasmic reticulum membrane	GO:0009922//fatty acid elongase activity;GO:0102336//3-oxo-arachidoyl-CoA synthase activity;GO:0102337//3-oxo-cerotoyl-CoA synthase activity;GO:0102756//very-long-chain 3-ketoacyl-CoA synthase activity;GO:0102338//3-oxo-lignoceronyl-CoA synthase activity	GO:0019367//fatty acid elongation, saturated fatty acid;GO:0036109//alpha-linolenic acid metabolic process;GO:0006636//unsaturated fatty acid biosynthetic process;GO:0034626//fatty acid elongation, polyunsaturated fatty acid;GO:0030148//sphingolipid biosynthetic process;GO:0035338//long-chain fatty-acyl-CoA biosynthetic process;GO:0034625//fatty acid elongation, monounsaturated fatty acid;GO:0042…	K10205//elongation of very long chain fatty acids protein 2 [EC:2.3.1.199]	XP_002746274.1//PREDICTED: elongation of very long chain fatty acids protein 2 [Callithrix jacchus]
151230	4089	227.831	126.236	-0.851839	1.96067e-08	4.20433e-10	KLHL23	GO:0031463//Cul3-RING ubiquitin ligase complex	NA	GO:0016567//protein ubiquitination	K10460//kelch-like protein 23	NP_653312.2//kelch-like protein 23 [Homo sapiens]
7057	7253	4033.49	2259.62	-0.835951	2.07109e-81	6.29052e-85	THBS1	GO:0005788//endoplasmic reticulum lumen;GO:0005783//endoplasmic reticulum;GO:0009986//cell surface;GO:0009897//external side of plasma membrane	GO:0070052//collagen V binding;GO:0005509//calcium ion binding;GO:0017134//fibroblast growth factor binding;GO:0070051//fibrinogen binding	GO:0007155//cell adhesion;GO:0048266//behavioral response to pain;GO:0000187//activation of MAPK activity;GO:0007050//cell cycle arrest	K16857//thrombospondin 1	BAD93149.1//thrombospondin 1 precursor variant, partial [Homo sapiens]
345557	7739	74.823	42.0162	-0.832536	0.00147216	0.000114914	PLCXD3	GO:0005737//cytoplasm	GO:0008081//phosphoric diester hydrolase activity;GO:0004871//signal transducer activity	GO:0016042//lipid catabolic process;GO:0006629//lipid metabolic process	K13749//solute carrier family 24 (sodium/potassium/calcium exchanger), member 1;K01027//3-oxoacid CoA-transferase [EC:2.8.3.5]	BAG54443.1//unnamed protein product [Homo sapiens]
11098	4014	3309.92	1864.92	-0.827678	1.41851e-67	6.89349e-71	PRSS23	GO:0070062//extracellular exosome;GO:0005788//endoplasmic reticulum lumen;GO:0005634//nucleus	GO:0004252//serine-type endopeptidase activity	GO:0043687//post-translational protein modification;GO:0044267//cellular protein metabolic process	K09627//serine protease 23 [EC:3.4.21.-]	NP_001280107.1//serine protease 23 isoform b [Homo sapiens];NP_001280108.1//serine protease 23 isoform c precursor [Homo sapiens];XP_004051990.1//PREDICTED: serine protease 23 [Gorilla gorilla gorilla];NP_009104.2//serine protease 23 isoform a [Homo sapiens]
141	3618	30.183	17.0197	-0.826531	0.037325	0.00546883	ADPRH	GO:0005622//intracellular	GO:0000287//magnesium ion binding;GO:0030955//potassium ion binding;GO:0003875//ADP-ribosylarginine hydrolase activity	GO:0051725//protein de-ADP-ribosylation;GO:0006464//cellular protein modification process	K01245//ADP-ribosylarginine hydrolase [EC:3.2.2.19]	XP_014985391.1//PREDICTED: ADP-ribosylarginine hydrolase isoform X1 [Macaca mulatta];XP_011796016.1//PREDICTED: ADP-ribosylarginine hydrolase isoform X1 [Colobus angolensis palliatus];BAG65353.1//unnamed protein product [Homo sapiens]
23213	5609	3530.49	2003.99	-0.816991	1.56161e-63	8.53755e-67	SULF1	GO:0005795//Golgi stack;GO:0005615//extracellular space;GO:0005783//endoplasmic reticulum;GO:0009986//cell surface;GO:0045121//membrane raft;GO:0005794//Golgi apparatus;GO:0005886//plasma membrane	GO:0004065//arylsulfatase activity;GO:0005509//calcium ion binding;GO:0008449//N-acetylglucosamine-6-sulfatase activity	GO:0030201//heparan sulfate proteoglycan metabolic process;GO:0001822//kidney development;GO:0003094//glomerular filtration;GO:0032836//glomerular basement membrane development;GO:0010575//positive regulation of vascular endothelial growth factor production;GO:0002063//chondrocyte development;GO:0030513//positive regulation of BMP signaling pathway;GO:0051216//cartilage development;GO:0036022//li…	K14607//extracellular sulfatase Sulf [EC:3.1.6.-]	NP_055985.2//extracellular sulfatase Sulf-1 precursor [Homo sapiens];XP_006716501.1//PREDICTED: extracellular sulfatase Sulf-1 isoform X1 [Homo sapiens]
23493	2672	375.783	214.327	-0.810085	6.85103e-12	8.4483e-14	HEY2	GO:0005634//nucleus;GO:0005654//nucleoplasm;GO:0017053//transcriptional repressor complex;GO:0016580//Sin3 complex;GO:0005737//cytoplasm	GO:0003677//DNA binding;GO:0042826//histone deacetylase binding;GO:0046982//protein heterodimerization activity;GO:0000983//transcription factor activity, RNA polymerase II core promoter sequence-specific DNA binding;GO:0042803//protein homodimerization activity;GO:0046983//protein dimerization activity;GO:0035939//microsatellite binding;GO:0000988//transcription factor activity, protein binding;…	GO:0003195//tricuspid valve formation;GO:0010667//negative regulation of cardiac muscle cell apoptotic process;GO:0014031//mesenchymal cell development;GO:0060948//cardiac vascular smooth muscle cell development;GO:0060977//coronary vasculature morphogenesis;GO:0001570//vasculogenesis;GO:0003215//cardiac right ventricle morphogenesis;GO:0036304//umbilical cord morphogenesis;GO:0060842//arterial e…	K09091//hairy and enhancer of split related with YRPW motif	NP_036391.1//hairy/enhancer-of-split related with YRPW motif protein 2 [Homo sapiens]
3776	3315	235.8	134.63	-0.808563	1.32986e-07	3.35251e-09	KCNK2	GO:0030424//axon;GO:0005634//nucleus;GO:0005783//endoplasmic reticulum;GO:0016324//apical plasma membrane;GO:0044305//calyx of Held;GO:0043025//neuronal cell body;GO:0009986//cell surface;GO:0005887//integral component of plasma membrane;GO:0016021//integral component of membrane;GO:0005789//endoplasmic reticulum membrane;GO:0005886//plasma membrane;GO:0097449//astrocyte projection;GO:0008076//vo…	GO:0015271//outward rectifier potassium channel activity;GO:0005249//voltage-gated potassium channel activity;GO:0019870//potassium channel inhibitor activity;GO:0005267//potassium channel activity;GO:0022841//potassium ion leak channel activity	GO:0007186//G-protein coupled receptor signaling pathway;GO:0060044//negative regulation of cardiac muscle cell proliferation;GO:0071456//cellular response to hypoxia;GO:0009612//response to mechanical stimulus;GO:0048678//response to axon injury;GO:0030322//stabilization of membrane potential;GO:1900039//positive regulation of cellular response to hypoxia;GO:2000279//negative regulation of DNA b…	K04913//potassium channel subfamily K member 2	XP_008144191.1//PREDICTED: potassium channel subfamily K member 2 isoform X3 [Eptesicus fuscus];NP_001017424.1//potassium channel subfamily K member 2 isoform a [Homo sapiens];NP_001017425.2//potassium channel subfamily K member 2 isoform c [Homo sapiens]
160728	3286	128.495	73.4788	-0.806316	5.81772e-05	3.0534e-06	SLC5A8	GO:0070062//extracellular exosome;GO:0016324//apical plasma membrane;GO:0016021//integral component of membrane;GO:0005886//plasma membrane	GO:0008028//monocarboxylic acid transmembrane transporter activity;GO:0015293//symporter activity;GO:0005215//transporter activity;GO:0022803//passive transmembrane transporter activity	GO:0034356//NAD biosynthesis via nicotinamide riboside salvage pathway;GO:0055085//transmembrane transport;GO:0006811//ion transport;GO:0006814//sodium ion transport;GO:0006915//apoptotic process	K14388//solute carrier family 5 (sodium-coupled monocarboxylate transporter), member 8/12	NP_666018.3//sodium-coupled monocarboxylate transporter 1 [Homo sapiens]
9886	4515	133.297	76.536	-0.800432	5.29582e-05	2.73445e-06	RHOBTB1	GO:0005829//cytosol;GO:0005622//intracellular;GO:0005886//plasma membrane	GO:0005525//GTP binding;GO:0003924//GTPase activity	GO:0007264//small GTPase mediated signal transduction;GO:0051056//regulation of small GTPase mediated signal transduction	K07868//Rho-related BTB domain-containing protein 1/2	NP_055651.1//rho-related BTB domain-containing protein 1 isoform 1 [Homo sapiens]
10979	3327	1734.43	1007.45	-0.783743	1.27394e-41	1.39297e-44	FERMT2	GO:0005634//nucleus;GO:0005654//nucleoplasm;GO:0005925//focal adhesion;GO:0005938//cell cortex;GO:0005737//cytoplasm;GO:0031258//lamellipodium membrane;GO:0001725//stress fiber;GO:0009986//cell surface;GO:0005829//cytosol;GO:0031234//extrinsic component of cytoplasmic side of plasma membrane;GO:0031674//I band;GO:0031941//filamentous actin	GO:0005547//phosphatidylinositol-3,4,5-trisphosphate binding	GO:0034329//cell junction assembly;GO:0034446//substrate adhesion-dependent cell spreading;GO:0072657//protein localization to membrane;GO:0008360//regulation of cell shape;GO:0033622//integrin activation;GO:0007160//cell-matrix adhesion;GO:0007179//transforming growth factor beta receptor signaling pathway;GO:0016055//Wnt signaling pathway;GO:0007229//integrin-mediated signaling pathway;GO:00480…	K17083//kindlin 2	XP_006076361.1//PREDICTED: fermitin family homolog 2 isoform X3 [Bubalus bubalis];NP_001128472.1//fermitin family homolog 2 isoform 3 [Homo sapiens];CAA80852.1//mitogen inducible gene mig-2, partial [Homo sapiens]
26011	13566	72.1524	41.9952	-0.780823	0.00495051	0.000467024	TENM4	GO:0005634//nucleus;GO:0005887//integral component of plasma membrane;GO:0005737//cytoplasm;GO:0005886//plasma membrane;GO:0043005//neuron projection	GO:0050839//cell adhesion molecule binding;GO:0046982//protein heterodimerization activity;GO:0042803//protein homodimerization activity	GO:0000902//cell morphogenesis;GO:0001702//gastrulation with mouth forming second;GO:0007165//signal transduction;GO:0031641//regulation of myelination;GO:0048714//positive regulation of oligodendrocyte differentiation;GO:0032289//central nervous system myelin formation;GO:0007157//heterophilic cell-cell adhesion via plasma membrane cell adhesion molecules;GO:0048666//neuron development;GO:006003…	K06252//tenascin;K20476//RAB6A-GEF complex partner protein 1	XP_016873014.1//PREDICTED: teneurin-4 isoform X1 [Homo sapiens]
155465	767	423.91	248.392	-0.771142	7.83435e-12	9.80364e-14	AGR3	GO:0005783//endoplasmic reticulum	GO:0002162//dystroglycan binding	GO:0030154//cell differentiation;GO:0060548//negative regulation of cell death	K20357//anterior gradient protein 3	NP_789783.1//anterior gradient protein 3 precursor [Homo sapiens]
23026	6874	67.2565	39.4372	-0.770116	0.0077055	0.000791052	MYO16	GO:0016020//membrane;GO:0005654//nucleoplasm;GO:0005829//cytosol;GO:0016459//myosin complex;GO:0005737//cytoplasm;GO:0005886//plasma membrane;GO:0048471//perinuclear region of cytoplasm	GO:0003779//actin binding;GO:0051015//actin filament binding;GO:0005524//ATP binding;GO:0003774//motor activity;GO:0032403//protein complex binding	GO:0021549//cerebellum development;GO:0048812//neuron projection morphogenesis;GO:0014065//phosphatidylinositol 3-kinase signaling;GO:0008285//negative regulation of cell proliferation;GO:2000134//negative regulation of G1/S transition of mitotic cell cycle	K17481//myosin XVI	NP_001185879.1//unconventional myosin-XVI isoform 1 [Homo sapiens]
4609	2379	1830.65	1097.2	-0.738531	2.93828e-35	4.6407e-38	MYC	GO:0005634//nucleus;GO:0005654//nucleoplasm;GO:0005730//nucleolus;GO:0043234//protein complex;GO:0005829//cytosol;GO:0000790//nuclear chromatin	GO:0000981//RNA polymerase II transcription factor activity, sequence-specific DNA binding;GO:0000978//RNA polymerase II proximal promoter sequence-specific DNA binding;GO:0003677//DNA binding;GO:0070888//E-box binding;GO:0070491//repressing transcription factor binding;GO:0001077//transcriptional activator activity, RNA polymerase II proximal promoter sequence-specific DNA binding;GO:0046983//pr…	GO:0015671//oxygen transport;GO:0006879//cellular iron ion homeostasis;GO:0006338//chromatin remodeling;GO:0035690//cellular response to drug;GO:0051973//positive regulation of telomerase activity;GO:0070371//ERK1 and ERK2 cascade;GO:0010332//response to gamma radiation;GO:0034644//cellular response to UV;GO:0001658//branching involved in ureteric bud morphogenesis;GO:0090096//positive regulation…	K04377//Myc proto-oncogene protein	NP_002458.2//myc proto-oncogene protein isoform 1 [Homo sapiens];NP_001341799.1//myc proto-oncogene protein isoform 2 [Homo sapiens]
7456	4664	232.436	139.564	-0.735907	9.9595e-07	3.1581e-08	WIPF1	GO:0001726//ruffle;GO:0005884//actin filament;GO:0005829//cytosol;GO:0031410//cytoplasmic vesicle;GO:0015629//actin cytoskeleton	GO:0003779//actin binding;GO:0005522//profilin binding;GO:0017124//SH3 domain binding	GO:0030048//actin filament-based movement;GO:0008154//actin polymerization or depolymerization;GO:0038096//Fc-gamma receptor signaling pathway involved in phagocytosis;GO:0051707//response to other organism;GO:0006461//protein complex assembly	K19475//WAS/WASL-interacting protein	NP_003378.3//WAS/WASL-interacting protein family member 1 [Homo sapiens]
9331	5083	56.8474	34.8231	-0.70705	0.0231037	0.00298937	B4GALT6	GO:0032580//Golgi cisterna membrane;GO:0016021//integral component of membrane;GO:0000139//Golgi membrane	GO:0046872//metal ion binding;GO:0016757//transferase activity, transferring glycosyl groups;GO:0003831//beta-N-acetylglucosaminylglycopeptide beta-1,4-galactosyltransferase activity;GO:0008378//galactosyltransferase activity	GO:0006486//protein glycosylation;GO:0018146//keratan sulfate biosynthetic process;GO:0005975//carbohydrate metabolic process;GO:0001572//lactosylceramide biosynthetic process	K07553//beta-1,4-galactosyltransferase 6 [EC:2.4.1.274]	XP_006920064.1//PREDICTED: beta-1,4-galactosyltransferase 6 isoform X1 [Pteropus alecto];XP_015451270.1//PREDICTED: beta-1,4-galactosyltransferase 6 isoform X2 [Pteropus alecto]
11161	1576	2246.07	1387.75	-0.694659	7.91334e-33	1.44211e-35	C14orf1	GO:0016021//integral component of membrane	NA	NA	NA	AAF28966.1//HSPC288, partial [Homo sapiens]
22822	5913	770.968	476.544	-0.694061	1.1217e-16	7.90408e-19	PHLDA1	GO:0005634//nucleus;GO:0005730//nucleolus;GO:0005829//cytosol;GO:0031410//cytoplasmic vesicle	NA	GO:0000086//G2/M transition of mitotic cell cycle;GO:0045210//FasL biosynthetic process;GO:0006915//apoptotic process	K05185//gamma-aminobutyric acid receptor subunit epsilon	NP_031376.3//pleckstrin homology-like domain family A member 1 [Homo sapiens]
100131755	7424	56.8232	35.1378	-0.693457	0.025753	0.00343853	ARMCX4	GO:0016021//integral component of membrane	NA	NA	K10955//mucin-2	EAX02868.1//armadillo repeat containing, X-linked 4, isoform CRA_a [Homo sapiens]
9722	4464	156.49	97.3066	-0.685465	0.000156329	9.26845e-06	NOS1AP	GO:0030315//T-tubule;GO:0005634//nucleus;GO:0048471//perinuclear region of cytoplasm;GO:0005901//caveola;GO:0030018//Z disc;GO:0005829//cytosol;GO:0005739//mitochondrion;GO:0033017//sarcoplasmic reticulum membrane	GO:0050998//nitric-oxide synthase binding	GO:0051000//positive regulation of nitric-oxide synthase activity;GO:2000170//positive regulation of peptidyl-cysteine S-nitrosylation;GO:1901381//positive regulation of potassium ion transmembrane transport;GO:1901841//regulation of high voltage-gated calcium channel activity;GO:0045428//regulation of nitric oxide biosynthetic process;GO:0010628//positive regulation of gene expression;GO:0010750…	K16513//carboxyl-terminal PDZ ligand of neuronal nitric oxide synthase protein	XP_004027836.2//PREDICTED: uncharacterized protein C1orf226 homolog isoform X2 [Gorilla gorilla gorilla];XP_018881429.1//PREDICTED: uncharacterized protein C1orf226 homolog isoform X1 [Gorilla gorilla gorilla];NP_001158229.1//carboxyl-terminal PDZ ligand of neuronal nitric oxide synthase protein isoform 3 [Homo sapiens];NP_055512.1//carboxyl-terminal PDZ ligand of neuronal nitric oxide synthase p…
2150	2928	210.213	130.811	-0.684363	1.27756e-05	5.49456e-07	F2RL1	GO:0005887//integral component of plasma membrane;GO:0005794//Golgi apparatus;GO:0031143//pseudopodium;GO:0005769//early endosome;GO:0005886//plasma membrane	GO:0031681//G-protein beta-subunit binding;GO:0001965//G-protein alpha-subunit binding;GO:0004872//receptor activity;GO:0015057//thrombin-activated receptor activity;GO:0004930//G-protein coupled receptor activity	GO:0032930//positive regulation of superoxide anion generation;GO:0046330//positive regulation of JNK cascade;GO:0051482//positive regulation of cytosolic calcium ion concentration involved in phospholipase C-activating G-protein coupled signaling pathway;GO:0007596//blood coagulation;GO:0010804//negative regulation of tumor necrosis factor-mediated signaling pathway;GO:0030335//positive regulati…	K04234//coagulation factor II (thrombin) receptor-like 1	NP_005233.3//proteinase-activated receptor 2 preproprotein [Homo sapiens]
51575	3205	248.752	155.146	-0.681084	8.22261e-06	3.30663e-07	ESF1	GO:0005634//nucleus;GO:0005654//nucleoplasm;GO:0005615//extracellular space;GO:0005730//nucleolus	GO:0003723//RNA binding	GO:0006355//regulation of transcription, DNA-templated;GO:0006351//transcription, DNA-templated	K22023//mucin-6;K19607//X-linked retinitis pigmentosa GTPase regulator;K18626//trichohyalin	NP_057733.2//ESF1 homolog [Homo sapiens]
23678	4277	837.264	524.034	-0.676021	3.33593e-16	2.57358e-18	SGK3	GO:0005829//cytosol;GO:0031410//cytoplasmic vesicle;GO:0005769//early endosome;GO:0055037//recycling endosome	GO:0005524//ATP binding;GO:0015459//potassium channel regulator activity;GO:0035091//phosphatidylinositol binding;GO:0004674//protein serine/threonine kinase activity;GO:0017080//sodium channel regulator activity;GO:0004672//protein kinase activity;GO:0005246//calcium channel regulator activity;GO:0017081//chloride channel regulator activity	GO:0001558//regulation of cell growth;GO:2001240//negative regulation of extrinsic apoptotic signaling pathway in absence of ligand;GO:0034220//ion transmembrane transport;GO:0006468//protein phosphorylation;GO:0006950//response to stress;GO:0042127//regulation of cell proliferation;GO:0032411//positive regulation of transporter activity;GO:0035556//intracellular signal transduction;GO:0051090//r…	K13304//serum/glucocorticoid-regulated kinase 3 [EC:2.7.11.1]	NP_733827.2//serine/threonine-protein kinase Sgk3 isoform 2 [Homo sapiens];NP_037389.4//serine/threonine-protein kinase Sgk3 isoform 1 [Homo sapiens]
24147	2701	154.753	96.9778	-0.674245	0.000237492	1.4845e-05	FJX1	GO:0005615//extracellular space	NA	GO:0007267//cell-cell signaling;GO:0010842//retina layer formation	K16674//four-jointed box protein 1	XP_014970012.1//PREDICTED: four-jointed box protein 1 [Macaca mulatta]
118980	2562	1322.7	829.399	-0.673343	7.73261e-26	2.44257e-28	SFXN2	NA	NA	NA	K12581//CCR4-NOT transcription complex subunit 7/8;K15322//tRNA-splicing endonuclease subunit Sen2 [EC:3.1.27.9];K03351//anaphase-promoting complex subunit 4;K15696//RING finger protein 113B;K17985//activating molecule in BECN1-regulated autophagy protein 1	XP_009008454.1//PREDICTED: sideroflexin-2 isoform X1 [Callithrix jacchus];XP_012294969.1//sideroflexin-2 isoform X1 [Aotus nancymaae]
50807	6292	1148.55	720.75	-0.672243	1.53889e-22	6.73065e-25	ASAP1	GO:0031253//cell projection membrane;GO:0002102//podosome;GO:0005829//cytosol;GO:0043197//dendritic spine	GO:0005547//phosphatidylinositol-3,4,5-trisphosphate binding;GO:0046872//metal ion binding;GO:0001786//phosphatidylserine binding;GO:0005546//phosphatidylinositol-4,5-bisphosphate binding;GO:0005096//GTPase activator activity;GO:0045296//cadherin binding	GO:0061000//negative regulation of dendritic spine development;GO:0060271//cilium assembly;GO:0071803//positive regulation of podosome assembly;GO:1903527//positive regulation of membrane tubulation	K12488//Arf-GAP with SH3 domain, ANK repeat and PH domain-containing protein	NP_001234925.1//arf-GAP with SH3 domain, ANK repeat and PH domain-containing protein 1 isoform 2 [Homo sapiens];NP_060952.2//arf-GAP with SH3 domain, ANK repeat and PH domain-containing protein 1 isoform 1 [Homo sapiens]
83879	2628	302.466	190.163	-0.669535	3.1949e-07	8.83052e-09	CDCA7	GO:0005634//nucleus;GO:0005654//nucleoplasm;GO:0005829//cytosol	NA	GO:0006355//regulation of transcription, DNA-templated;GO:0051301//cell division;GO:0042127//regulation of cell proliferation;GO:0006351//transcription, DNA-templated;GO:0006915//apoptotic process	NA	NP_114148.3//cell division cycle-associated protein 7 isoform 1 [Homo sapiens];NP_665809.1//cell division cycle-associated protein 7 isoform 2 [Homo sapiens]
23212	1724	1505.06	949.081	-0.665215	7.89554e-25	2.82977e-27	RRS1	GO:0005634//nucleus;GO:0005783//endoplasmic reticulum;GO:0005730//nucleolus;GO:0000794//condensed nuclear chromosome;GO:0001650//fibrillar center;GO:0030687//preribosome, large subunit precursor	GO:0003723//RNA binding;GO:0008097//5S rRNA binding	GO:0002244//hematopoietic progenitor cell differentiation;GO:0000027//ribosomal large subunit assembly;GO:0000447//endonucleolytic cleavage in ITS1 to separate SSU-rRNA from 5.8S rRNA and LSU-rRNA from tricistronic rRNA transcript (SSU-rRNA, 5.8S rRNA, LSU-rRNA);GO:1901796//regulation of signal transduction by p53 class mediator;GO:0000055//ribosomal large subunit export from nucleus;GO:0042254//…	K14852//regulator of ribosome biosynthesis	NP_055984.1//ribosome biogenesis regulatory protein homolog [Homo sapiens]
2786	5123	63.5808	40.1167	-0.664385	0.0256603	0.00341991	GNG4	GO:0070062//extracellular exosome;GO:0005834//heterotrimeric G-protein complex;GO:0005886//plasma membrane	GO:0004871//signal transducer activity	GO:0007186//G-protein coupled receptor signaling pathway;GO:0030308//negative regulation of cell growth;GO:0008277//regulation of G-protein coupled receptor protein signaling pathway;GO:0071377//cellular response to glucagon stimulus	K04541//guanine nucleotide-binding protein G(I)/G(S)/G(O) subunit gamma-4	KFO34249.1//Guanine nucleotide-binding protein G(I)/G(S)/G(O) subunit gamma-4 [Fukomys damarensis];XP_014936220.1//PREDICTED: guanine nucleotide-binding protein G(I)/G(S)/G(O) subunit gamma-4 isoform X1 [Acinonyx jubatus]
84319	1225	626.148	396.026	-0.660907	2.30191e-13	2.32295e-15	CMSS1	GO:0005634//nucleus;GO:0030686//90S preribosome	GO:0003723//RNA binding	NA	K14784//protein CMS1	NP_001161396.1//protein CMSS1 isoform 2 [Homo sapiens];NP_115735.2//protein CMSS1 isoform 1 [Homo sapiens]
10082	7131	180.144	114.139	-0.658352	0.00010011	5.63041e-06	GPC6	GO:0005615//extracellular space;GO:0005634//nucleus;GO:0031225//anchored component of membrane;GO:0005578//proteinaceous extracellular matrix;GO:0005796//Golgi lumen;GO:0005887//integral component of plasma membrane;GO:0043202//lysosomal lumen;GO:0005886//plasma membrane	GO:0043395//heparan sulfate proteoglycan binding;GO:1904929//coreceptor activity involved in Wnt signaling pathway, planar cell polarity pathway	GO:0001523//retinoid metabolic process;GO:0016477//cell migration;GO:0006024//glycosaminoglycan biosynthetic process;GO:0006027//glycosaminoglycan catabolic process;GO:0030203//glycosaminoglycan metabolic process	K08112//glypican 6	NP_005699.1//glypican-6 precursor [Homo sapiens]
55646	1580	643.702	411.253	-0.646365	5.98811e-13	6.54756e-15	LYAR	GO:0005634//nucleus;GO:0005730//nucleolus	GO:0003723//RNA binding;GO:0046872//metal ion binding	NA	K15263//cell growth-regulating nucleolar protein	NP_060286.1//cell growth-regulating nucleolar protein [Homo sapiens]
3123	1279	320.372	204.942	-0.644535	3.90647e-07	1.1082e-08	HLA-DRB1	GO:0030658//transport vesicle membrane;GO:0016020//membrane;GO:0005765//lysosomal membrane;GO:0070062//extracellular exosome;GO:0009897//external side of plasma membrane;GO:0042613//MHC class II protein complex;GO:0030666//endocytic vesicle membrane;GO:0031902//late endosome membrane;GO:0000139//Golgi membrane;GO:0030669//clathrin-coated endocytic vesicle membrane;GO:0032588//trans-Golgi network …	GO:0042605//peptide antigen binding;GO:0032395//MHC class II receptor activity;GO:0023026//MHC class II protein complex binding	GO:0035774//positive regulation of insulin secretion involved in cellular response to glucose stimulus;GO:0031295//T cell costimulation;GO:0016045//detection of bacterium;GO:0042130//negative regulation of T cell proliferation;GO:0042088//T-helper 1 type immune response;GO:0002455//humoral immune response mediated by circulating immunoglobulin;GO:0060333//interferon-gamma-mediated signaling pathw…	K06752//major histocompatibility complex, class II	NP_002115.2//major histocompatibility complex, class II, DR beta 1 precursor [Homo sapiens];NP_001230894.1//major histocompatibility complex, class II, DR beta 1 precursor [Homo sapiens];AAC02715.1//MHC class II HLA-DR2, partial [Homo sapiens]
26973	3400	612.351	391.989	-0.643546	2.42598e-11	3.34526e-13	CHORDC1	NA	GO:0043531//ADP binding;GO:0051879//Hsp90 protein binding;GO:0005524//ATP binding;GO:0008270//zinc ion binding	GO:1900034//regulation of cellular response to heat;GO:0010824//regulation of centrosome duplication;GO:2000299//negative regulation of Rho-dependent protein serine/threonine kinase activity;GO:0061077//chaperone-mediated protein folding	K16729//cysteine and histidine-rich domain-containing protein 1	NP_036256.2//cysteine and histidine-rich domain-containing protein 1 isoform a [Homo sapiens];NP_001137545.1//cysteine and histidine-rich domain-containing protein 1 isoform b [Homo sapiens]
339983	5894	326.184	208.831	-0.643351	4.20665e-07	1.21125e-08	NAT8L	GO:0005759//mitochondrial matrix;GO:0030867//rough endoplasmic reticulum membrane;GO:0016021//integral component of membrane;GO:0005739//mitochondrion;GO:0031966//mitochondrial membrane;GO:0005737//cytoplasm	GO:0017188//aspartate N-acetyltransferase activity	GO:0008652//cellular amino acid biosynthetic process	K18309//aspartate N-acetyltransferase [EC:2.3.1.17]	NP_848652.2//N-acetylaspartate synthetase [Homo sapiens]
3866	1861	105.027	67.4905	-0.638	0.00704508	0.000710842	KRT15	GO:0070062//extracellular exosome;GO:0005634//nucleus;GO:0005829//cytosol;GO:0005882//intermediate filament	GO:0097110//scaffold protein binding;GO:0005198//structural molecule activity;GO:0005200//structural constituent of cytoskeleton	GO:0008544//epidermis development;GO:0031424//keratinization;GO:0070268//cornification	K07604//type I keratin, acidic	NP_002266.2//keratin, type I cytoskeletal 15 [Homo sapiens]
51195	3748	317.471	204.584	-0.633931	1.06326e-06	3.39091e-08	RAPGEFL1	GO:0016020//membrane;GO:0005622//intracellular	GO:0005085//guanyl-nucleotide exchange factor activity	GO:0007186//G-protein coupled receptor signaling pathway;GO:0007399//nervous system development;GO:0007264//small GTPase mediated signal transduction	K04351//Rap guanine nucleotide exchange factor 4	NP_001290462.1//rap guanine nucleotide exchange factor-like 1 isoform 1 [Homo sapiens];NP_057423.2//rap guanine nucleotide exchange factor-like 1 isoform 3 [Homo sapiens];NP_001290463.1//rap guanine nucleotide exchange factor-like 1 isoform 2 [Homo sapiens]
143458	3911	263.997	170.313	-0.63233	7.50756e-06	2.97803e-07	LDLRAD3	GO:0016021//integral component of membrane;GO:0005886//plasma membrane	GO:0001540//amyloid-beta binding	GO:0070613//regulation of protein processing;GO:0006898//receptor-mediated endocytosis	K06233//low density lipoprotein-related protein 2	NP_001291193.1//low-density lipoprotein receptor class A domain-containing protein 3 isoform 3 [Homo sapiens];NP_001291192.1//low-density lipoprotein receptor class A domain-containing protein 3 isoform 2 precursor [Homo sapiens];NP_777562.1//low-density lipoprotein receptor class A domain-containing protein 3 precursor [Homo sapiens]
2494	5094	104.599	67.6823	-0.628018	0.00877378	0.000926304	NR5A2	GO:0090575//RNA polymerase II transcription factor complex;GO:0005634//nucleus;GO:0005654//nucleoplasm;GO:0005737//cytoplasm	GO:0003707//steroid hormone receptor activity;GO:0000978//RNA polymerase II proximal promoter sequence-specific DNA binding;GO:0003677//DNA binding;GO:0000976//transcription regulatory region sequence-specific DNA binding;GO:0001077//transcriptional activator activity, RNA polymerase II proximal promoter sequence-specific DNA binding;GO:0003705//transcription factor activity, RNA polymerase II di…	GO:0006355//regulation of transcription, DNA-templated;GO:0009888//tissue development;GO:0042127//regulation of cell proliferation;GO:0045893//positive regulation of transcription, DNA-templated;GO:0061113//pancreas morphogenesis;GO:0042632//cholesterol homeostasis;GO:0009755//hormone-mediated signaling pathway;GO:0042592//homeostatic process;GO:0006351//transcription, DNA-templated;GO:0097720//c…	K08027//nuclear receptor subfamily 5 group A member 2	NP_003813.1//nuclear receptor subfamily 5 group A member 2 isoform 2 [Homo sapiens];NP_995582.1//nuclear receptor subfamily 5 group A member 2 isoform 1 [Homo sapiens]
4016	2371	668.522	432.803	-0.627265	8.33852e-10	1.40309e-11	LOXL1	GO:0031012//extracellular matrix;GO:0005615//extracellular space;GO:0001669//acrosomal vesicle;GO:0005576//extracellular region;GO:0005604//basement membrane	GO:0005507//copper ion binding;GO:0016641//oxidoreductase activity, acting on the CH-NH2 group of donors, oxygen as acceptor	GO:0018277//protein deamination;GO:0030198//extracellular matrix organization;GO:0032496//response to lipopolysaccharide;GO:0035904//aorta development;GO:0055114//oxidation-reduction process	K14678//lysyl oxidase-like protein 1 [EC:1.4.3.-]	NP_005567.2//lysyl oxidase homolog 1 preproprotein [Homo sapiens]
5366	1954	122.053	79.5496	-0.61758	0.00431134	0.00039913	PMAIP1	GO:0005634//nucleus;GO:0005829//cytosol;GO:0005739//mitochondrion;GO:0005741//mitochondrial outer membrane	NA	GO:0071456//cellular response to hypoxia;GO:0072332//intrinsic apoptotic signaling pathway by p53 class mediator;GO:0001844//protein insertion into mitochondrial membrane involved in apoptotic signaling pathway;GO:0042149//cellular response to glucose starvation;GO:0043065//positive regulation of apoptotic process;GO:0043331//response to dsRNA;GO:0010917//negative regulation of mitochondrial memb…	K10131//phorbol-12-myristate-13-acetate-induced protein 1	XP_004059533.1//PREDICTED: phorbol-12-myristate-13-acetate-induced protein 1 isoform X1 [Gorilla gorilla gorilla]
109	4743	613.264	400.693	-0.614012	2.64949e-09	4.78009e-11	ADCY3	GO:0005929//cilium;GO:0016020//membrane;GO:0005622//intracellular;GO:0008074//guanylate cyclase complex, soluble;GO:0005737//cytoplasm;GO:0005887//integral component of plasma membrane;GO:0005794//Golgi apparatus;GO:0016021//integral component of membrane;GO:0005886//plasma membrane	GO:0046872//metal ion binding;GO:0005524//ATP binding;GO:0000166//nucleotide binding;GO:0004016//adenylate cyclase activity;GO:0005516//calmodulin binding;GO:0004383//guanylate cyclase activity	GO:0007193//adenylate cyclase-inhibiting G-protein coupled receptor signaling pathway;GO:0007608//sensory perception of smell;GO:0030317//flagellated sperm motility;GO:0071377//cellular response to glucagon stimulus;GO:0007165//signal transduction;GO:1904322//cellular response to forskolin;GO:0035556//intracellular signal transduction;GO:0006171//cAMP biosynthetic process;GO:0008355//olfactory le…	K08043//adenylate cyclase 3 [EC:4.6.1.1]	NP_001307542.1//adenylate cyclase type 3 isoform 1 [Homo sapiens];NP_004027.2//adenylate cyclase type 3 isoform 2 [Homo sapiens]
94122	4746	1012.21	661.402	-0.613908	2.5733e-15	2.25097e-17	SYTL5	GO:0070382//exocytic vesicle;GO:0005622//intracellular;GO:0098793//presynapse;GO:0005886//plasma membrane	GO:0005544//calcium-dependent phospholipid binding;GO:0030276//clathrin binding;GO:0005509//calcium ion binding;GO:0019905//syntaxin binding;GO:0017137//Rab GTPase binding	GO:0006886//intracellular protein transport;GO:0006906//vesicle fusion;GO:0048791//calcium ion-regulated exocytosis of neurotransmitter;GO:0017158//regulation of calcium ion-dependent exocytosis;GO:0006887//exocytosis	K17598//synaptotagmin-like protein	NP_001156806.1//synaptotagmin-like protein 5 isoform 2 [Homo sapiens];NP_620135.1//synaptotagmin-like protein 5 isoform 1 [Homo sapiens]
7045	2805	557.136	364.409	-0.612471	1.75567e-10	2.66624e-12	TGFBI	GO:0031012//extracellular matrix;GO:0070062//extracellular exosome;GO:0005615//extracellular space;GO:0005576//extracellular region;GO:0005802//trans-Golgi network;GO:0005886//plasma membrane;GO:0005578//proteinaceous extracellular matrix;GO:0005604//basement membrane	GO:0005178//integrin binding;GO:0005518//collagen binding;GO:0050840//extracellular matrix binding	GO:0001525//angiogenesis;GO:0007162//negative regulation of cell adhesion;GO:0007601//visual perception;GO:0044267//cellular protein metabolic process;GO:0007155//cell adhesion;GO:0002062//chondrocyte differentiation;GO:0008283//cell proliferation;GO:0030198//extracellular matrix organization;GO:0050896//response to stimulus	K19519//transforming growth factor-beta-induced protein	NP_000349.1//transforming growth factor-beta-induced protein ig-h3 precursor [Homo sapiens]
5352	4040	1685.96	1103.62	-0.611319	9.10437e-24	3.59485e-26	PLOD2	GO:0070062//extracellular exosome;GO:0005783//endoplasmic reticulum;GO:0030867//rough endoplasmic reticulum membrane;GO:0005789//endoplasmic reticulum membrane	GO:0005506//iron ion binding;GO:0008475//procollagen-lysine 5-dioxygenase activity;GO:0031418//L-ascorbic acid binding	GO:0006464//cellular protein modification process;GO:0017185//peptidyl-lysine hydroxylation;GO:0046947//hydroxylysine biosynthetic process;GO:0001666//response to hypoxia	K13645//procollagen-lysine,2-oxoglutarate 5-dioxygenase 2 [EC:1.14.11.4]	BAD93116.1//procollagen-lysine, 2-oxoglutarate 5-dioxygenase 2 isoform b variant, partial [Homo sapiens]
2030	2290	870.671	571.876	-0.606427	5.39562e-13	5.86694e-15	SLC29A1	GO:0016020//membrane;GO:0016323//basolateral plasma membrane;GO:0098794//postsynapse;GO:0005887//integral component of plasma membrane;GO:0016324//apical plasma membrane;GO:0005886//plasma membrane	GO:0005337//nucleoside transmembrane transporter activity	GO:0007595//lactation;GO:0071456//cellular response to hypoxia;GO:0015862//uridine transport;GO:0006139//nucleobase-containing compound metabolic process;GO:0071333//cellular response to glucose stimulus;GO:0030431//sleep;GO:0060079//excitatory postsynaptic potential;GO:0015858//nucleoside transport	K15014//solute carrier family 29 (equilibrative nucleoside transporter), member 1/2/3	XP_018884539.1//PREDICTED: equilibrative nucleoside transporter 1 isoform X1 [Gorilla gorilla gorilla];XP_018884540.1//PREDICTED: equilibrative nucleoside transporter 1 isoform X2 [Gorilla gorilla gorilla];XP_003266265.1//PREDICTED: equilibrative nucleoside transporter 1 isoform X3 [Nomascus leucogenys];XP_014200843.1//PREDICTED: equilibrative nucleoside transporter 1 isoform X4 [Pan paniscus];XP…
114787	4208	617.158	406.317	-0.603035	1.86077e-10	2.87107e-12	GPRIN1	GO:0030426//growth cone;GO:0005886//plasma membrane	GO:0051219//phosphoprotein binding	GO:0031175//neuron projection development	K12471//epsin;K03626//nascent polypeptide-associated complex subunit alpha	NP_443131.2//G protein-regulated inducer of neurite outgrowth 1 [Homo sapiens]
56155	4816	71.949	47.4552	-0.600409	0.0314717	0.00442194	TEX14	GO:0045171//intercellular bridge;GO:0070062//extracellular exosome;GO:0005623//cell;GO:0000776//kinetochore;GO:0000777//condensed chromosome kinetochore;GO:0005737//cytoplasm;GO:0030496//midbody	GO:0005524//ATP binding;GO:0004672//protein kinase activity;GO:0019901//protein kinase binding	GO:0051306//mitotic sister chromatid separation;GO:0043063//intercellular bridge organization;GO:0007094//mitotic spindle assembly checkpoint;GO:0008608//attachment of spindle microtubules to kinetochore;GO:1990830//cellular response to leukemia inhibitory factor;GO:0007140//male meiotic nuclear division;GO:0051301//cell division;GO:0032091//negative regulation of protein binding;GO:0032466//nega…	K17540//inactive serine/threonine-protein kinase TEX14	NP_938207.2//inactive serine/threonine-protein kinase TEX14 isoform a [Homo sapiens];NP_001188386.1//inactive serine/threonine-protein kinase TEX14 isoform c [Homo sapiens];NP_112562.3//inactive serine/threonine-protein kinase TEX14 isoform b [Homo sapiens]
219623	5162	117.248	77.3389	-0.600302	0.00734119	0.00074652	TMEM26	GO:0016021//integral component of membrane	NA	NA	NA	NP_848600.2//transmembrane protein 26 [Homo sapiens]
2717	1418	1757.33	1159.97	-0.599298	9.32074e-25	3.39718e-27	GLA	GO:0070062//extracellular exosome;GO:0035578//azurophil granule lumen;GO:0005794//Golgi apparatus;GO:0043202//lysosomal lumen;GO:0005576//extracellular region;GO:0005764//lysosome;GO:0005737//cytoplasm	GO:0052692//raffinose alpha-galactosidase activity;GO:0005102//receptor binding;GO:0003824//catalytic activity;GO:0042803//protein homodimerization activity;GO:0004553//hydrolase activity, hydrolyzing O-glycosyl compounds;GO:0016787//hydrolase activity;GO:0016936//galactoside binding;GO:0004557//alpha-galactosidase activity	GO:0046477//glycosylceramide catabolic process;GO:0045019//negative regulation of nitric oxide biosynthetic process;GO:0051001//negative regulation of nitric-oxide synthase activity;GO:0006687//glycosphingolipid metabolic process;GO:0016139//glycoside catabolic process;GO:0009311//oligosaccharide metabolic process;GO:0046479//glycosphingolipid catabolic process;GO:0043312//neutrophil degranulatio…	K01189//alpha-galactosidase [EC:3.2.1.22]	NP_000160.1//alpha-galactosidase A precursor [Homo sapiens];BAG59647.1//unnamed protein product [Homo sapiens]
54332	3899	865.805	571.714	-0.598749	7.78586e-12	9.69567e-14	GDAP1	GO:0016020//membrane;GO:0005634//nucleus;GO:0031307//integral component of mitochondrial outer membrane;GO:0005829//cytosol;GO:0016021//integral component of membrane;GO:0005739//mitochondrion;GO:0005737//cytoplasm	GO:0004364//glutathione transferase activity	GO:0006626//protein targeting to mitochondrion;GO:0008053//mitochondrial fusion;GO:0006749//glutathione metabolic process;GO:0071305//cellular response to vitamin D;GO:0032526//response to retinoic acid;GO:0000266//mitochondrial fission	K22077//ganglioside-induced differentiation-associated protein 1	NP_061845.2//ganglioside-induced differentiation-associated protein 1 isoform a [Homo sapiens];NP_001125735.1//ganglioside-induced differentiation-associated protein 1 [Pongo abelii]
27292	1557	719.229	474.949	-0.598677	2.83418e-12	3.30556e-14	DIMT1	GO:0005759//mitochondrial matrix;GO:0005634//nucleus;GO:0005654//nucleoplasm;GO:0005730//nucleolus;GO:0005829//cytosol	GO:0003723//RNA binding;GO:0052909//18S rRNA (adenine(1779)-N(6)/adenine(1780)-N(6))-dimethyltransferase activity;GO:0000179//rRNA (adenine-N6,N6-)-dimethyltransferase activity	GO:0031167//rRNA methylation;GO:2000234//positive regulation of rRNA processing	K14191//18S rRNA (adenine1779-N6/adenine1780-N6)-dimethyltransferase [EC:2.1.1.183]	NP_055288.1//probable dimethyladenosine transferase isoform 1 [Homo sapiens]
25902	2438	573.397	378.816	-0.598035	2.98722e-10	4.82687e-12	MTHFD1L	GO:0005759//mitochondrial matrix;GO:0016020//membrane;GO:0005739//mitochondrion	GO:0004488//methylenetetrahydrofolate dehydrogenase (NADP+) activity;GO:0004477//methenyltetrahydrofolate cyclohydrolase activity;GO:0005524//ATP binding;GO:0042803//protein homodimerization activity;GO:0004329//formate-tetrahydrofolate ligase activity	GO:0015942//formate metabolic process;GO:0048702//embryonic neurocranium morphogenesis;GO:0046653//tetrahydrofolate metabolic process;GO:0009113//purine nucleobase biosynthetic process;GO:0048703//embryonic viscerocranium morphogenesis;GO:0006760//folic acid-containing compound metabolic process;GO:0035999//tetrahydrofolate interconversion;GO:0009257//10-formyltetrahydrofolate biosynthetic proces…	K13402//monofunctional C1-tetrahydrofolate synthase, mitochondrial [EC:6.3.4.3]	NP_001229698.1//monofunctional C1-tetrahydrofolate synthase, mitochondrial isoform 4 precursor [Homo sapiens];NP_001337417.1//monofunctional C1-tetrahydrofolate synthase, mitochondrial isoform 7 precursor [Homo sapiens];NP_056255.2//monofunctional C1-tetrahydrofolate synthase, mitochondrial isoform 2 precursor [Homo sapiens];NP_001229696.1//monofunctional C1-tetrahydrofolate synthase, mitochondri…
4256	1858	389.396	258.964	-0.588485	2.97547e-07	8.15173e-09	MGP	GO:0031012//extracellular matrix;GO:0070062//extracellular exosome;GO:0005578//proteinaceous extracellular matrix	GO:0005201//extracellular matrix structural constituent;GO:0005509//calcium ion binding;GO:0008147//structural constituent of bone	GO:0030154//cell differentiation;GO:0030500//regulation of bone mineralization;GO:0001502//cartilage condensation;GO:0001503//ossification	K19481//matrix Gla protein	NP_001177768.1//matrix Gla protein isoform 1 precursor [Homo sapiens];OWK03864.1//MGP [Cervus elaphus hippelaphus]
80139	3380	4980.02	3315.18	-0.587063	4.33988e-08	9.99159e-10	ZNF703	GO:0005634//nucleus;GO:0043234//protein complex;GO:0016363//nuclear matrix;GO:0005737//cytoplasm	GO:0046872//metal ion binding;GO:0070491//repressing transcription factor binding;GO:0003676//nucleic acid binding	GO:0045892//negative regulation of transcription, DNA-templated;GO:0030335//positive regulation of cell migration;GO:0006355//regulation of transcription, DNA-templated;GO:0006351//transcription, DNA-templated;GO:0010718//positive regulation of epithelial to mesenchymal transition;GO:0017015//regulation of transforming growth factor beta receptor signaling pathway;GO:0034111//negative regulation …	K10955//mucin-2;K22383	NP_079345.1//zinc finger protein 703 [Homo sapiens]
10197	3458	3195.9	2128.26	-0.58655	2.03717e-36	2.96999e-39	PSME3	GO:0016020//membrane;GO:0005634//nucleus;GO:0005654//nucleoplasm;GO:0000502//proteasome complex;GO:0005829//cytosol;GO:0008537//proteasome activator complex;GO:0005737//cytoplasm	GO:0008233//peptidase activity;GO:0061133//endopeptidase activator activity;GO:0002039//p53 binding;GO:0042802//identical protein binding;GO:0097371//MDM2/MDM4 family protein binding	GO:0038061//NIK/NF-kappaB signaling;GO:0043687//post-translational protein modification;GO:2000045//regulation of G1/S transition of mitotic cell cycle;GO:0006521//regulation of cellular amino acid metabolic process;GO:0010950//positive regulation of endopeptidase activity;GO:0031146//SCF-dependent proteasomal ubiquitin-dependent protein catabolic process;GO:0010972//negative regulation of G2/M t…	K06698//proteasome activator subunit 3 (PA28 gamma)	NP_035322.1//proteasome activator complex subunit 3 [Mus musculus];XP_011854159.1//PREDICTED: proteasome activator complex subunit 3 isoform X1 [Mandrillus leucophaeus];XP_003996958.1//PREDICTED: proteasome activator complex subunit 3 isoform X1 [Felis catus];NP_789839.1//proteasome activator complex subunit 3 isoform 2 [Homo sapiens];XP_021579933.1//proteasome activator complex subunit 3 isoform…
760	1665	4628.31	3085.1	-0.585169	2.3116e-44	2.24673e-47	CA2	GO:0016323//basolateral plasma membrane;GO:0030424//axon;GO:0070062//extracellular exosome;GO:0005615//extracellular space;GO:0043209//myelin sheath;GO:0005737//cytoplasm;GO:0005902//microvillus;GO:0005829//cytosol;GO:0045177//apical part of cell;GO:0005886//plasma membrane	GO:0004064//arylesterase activity;GO:0004089//carbonate dehydratase activity;GO:0008270//zinc ion binding	GO:0002009//morphogenesis of an epithelium;GO:0001822//kidney development;GO:0071498//cellular response to fluid shear stress;GO:0043627//response to estrogen;GO:0045672//positive regulation of osteoclast differentiation;GO:0044070//regulation of anion transport;GO:0038166//angiotensin-activated signaling pathway;GO:2001225//regulation of chloride transport;GO:0009268//response to pH;GO:0006730//…	K18245//carbonic anhydrase 2 [EC:4.2.1.1]	XP_021571807.1//carbonic anhydrase 2 [Carlito syrichta];NP_000058.1//carbonic anhydrase 2 isoform 1 [Homo sapiens]
85004	2319	805.613	538.606	-0.580856	4.9484e-13	5.3506e-15	RERG	GO:0016020//membrane;GO:0005634//nucleus;GO:0005829//cytosol	GO:0030331//estrogen receptor binding;GO:0019003//GDP binding;GO:0005525//GTP binding;GO:0003924//GTPase activity	GO:0030308//negative regulation of cell growth;GO:0007165//signal transduction;GO:0007264//small GTPase mediated signal transduction;GO:0009725//response to hormone;GO:0008285//negative regulation of cell proliferation	K07855//Ras-related and estrogen-regulated growth inhibitor	XP_017525601.1//PREDICTED: ras-related and estrogen-regulated growth inhibitor isoform X1 [Manis javanica];XP_017525608.1//PREDICTED: ras-related and estrogen-regulated growth inhibitor isoform X2 [Manis javanica]
9955	4199	403.324	269.7	-0.580586	7.58255e-07	2.32107e-08	HS3ST3A1	GO:0016021//integral component of membrane;GO:0000139//Golgi membrane	GO:0033872//[heparan sulfate]-glucosamine 3-sulfotransferase 3 activity;GO:0008146//sulfotransferase activity;GO:0008467//[heparan sulfate]-glucosamine 3-sulfotransferase 1 activity	GO:0006024//glycosaminoglycan biosynthetic process	K07809//[heparan sulfate]-glucosamine 3-sulfotransferase 3 [EC:2.8.2.30]	NP_006033.1//heparan sulfate glucosamine 3-O-sulfotransferase 3A1 [Homo sapiens]
8351	921	60.9278	91.2221	0.582284	0.0217828	0.00278008	HIST1H3D	NA	NA	NA	K11253//histone H3	EAW55541.1//hCG2039566, isoform CRA_b [Homo sapiens]
342979	2260	130.399	195.346	0.583099	0.000564126	3.89632e-05	PALM3	GO:0005886//plasma membrane;GO:0005737//cytoplasm	GO:0005524//ATP binding	GO:0008063//Toll signaling pathway;GO:0032496//response to lipopolysaccharide;GO:0001960//negative regulation of cytokine-mediated signaling pathway	K21125//mucin-5AC	NP_001138500.1//paralemmin-3 [Homo sapiens];XP_005259948.1//PREDICTED: paralemmin-3 isoform X1 [Homo sapiens]
8339	445	56.2367	84.2475	0.583123	0.0283304	0.0038842	HIST1H2BG	GO:0005634//nucleus;GO:0000786//nucleosome	GO:0003677//DNA binding;GO:0046982//protein heterodimerization activity	NA	K11252//histone H2B	XP_003502246.1//PREDICTED: histone H2B type 1 isoform X1 [Cricetulus griseus]
23145	15580	104.085	156.339	0.586914	0.003206	0.000279858	SSPO	GO:0005615//extracellular space	GO:0030414//peptidase inhibitor activity	GO:0007399//nervous system development;GO:0007155//cell adhesion;GO:0030154//cell differentiation	K10955//mucin-2	NP_940857.2//SCO-spondin precursor [Homo sapiens];XP_017376416.1//PREDICTED: LOW QUALITY PROTEIN: SCO-spondin [Cebus capucinus imitator]
11274	2037	367.593	553.381	0.590164	1.11919e-09	1.93761e-11	USP18	GO:0005634//nucleus;GO:0005829//cytosol	GO:0004843//thiol-dependent ubiquitin-specific protease activity;GO:0036459//thiol-dependent ubiquitinyl hydrolase activity;GO:0019785//ISG15-specific protease activity	GO:0050727//regulation of inflammatory response;GO:0006511//ubiquitin-dependent protein catabolic process;GO:0060338//regulation of type I interferon-mediated signaling pathway;GO:0016579//protein deubiquitination	K11846//ubiquitin carboxyl-terminal hydrolase 18/41 [EC:3.4.19.12]	NP_059110.2//ubl carboxyl-terminal hydrolase 18 [Homo sapiens]
54541	1766	3205.51	4829.42	0.591297	5.55782e-39	7.08992e-42	DDIT4	GO:0005829//cytosol;GO:0005622//intracellular;GO:0005739//mitochondrion;GO:0005737//cytoplasm	GO:0071889//14-3-3 protein binding	GO:0032007//negative regulation of TOR signaling;GO:0048011//neurotrophin TRK receptor signaling pathway;GO:0007420//brain development;GO:0008283//cell proliferation;GO:0043241//protein complex disassembly;GO:0033137//negative regulation of peptidyl-serine phosphorylation;GO:0030182//neuron differentiation;GO:1902532//negative regulation of intracellular signal transduction;GO:0051607//defense re…	K08270//DNA-damage-inducible transcript 4	NP_061931.1//DNA damage-inducible transcript 4 protein [Homo sapiens]
27076	1745	2486.15	3745.69	0.591319	2.25167e-27	5.74477e-30	LYPD3	GO:0005615//extracellular space;GO:0005576//extracellular region;GO:0016021//integral component of membrane;GO:0046658//anchored component of plasma membrane;GO:0005886//plasma membrane	GO:0043236//laminin binding	GO:0007160//cell-matrix adhesion;GO:0006501//C-terminal protein lipidation	NA	NP_055215.2//ly6/PLAUR domain-containing protein 3 precursor [Homo sapiens]
23428	3195	88.1931	133.281	0.595731	0.00330913	0.000290067	SLC7A8	GO:0070062//extracellular exosome;GO:0016323//basolateral plasma membrane;GO:0005887//integral component of plasma membrane;GO:0016021//integral component of membrane;GO:0005886//plasma membrane;GO:0005737//cytoplasm	GO:0019534//toxin transmembrane transporter activity;GO:0015175//neutral amino acid transmembrane transporter activity;GO:0042605//peptide antigen binding;GO:0015101//organic cation transmembrane transporter activity;GO:0015179//L-amino acid transmembrane transporter activity;GO:0015297//antiporter activity;GO:0015171//amino acid transmembrane transporter activity	GO:0006810//transport;GO:0055065//metal ion homeostasis;GO:0006865//amino acid transport;GO:0050900//leukocyte migration;GO:0006520//cellular amino acid metabolic process;GO:0015804//neutral amino acid transport;GO:0009636//response to toxic substance	K13781//solute carrier family 7 (L-type amino acid transporter), member 8	NP_036376.2//large neutral amino acids transporter small subunit 2 isoform a [Homo sapiens];CAD62616.1//unnamed protein product, partial [Homo sapiens];NP_001253966.1//large neutral amino acids transporter small subunit 2 isoform d [Homo sapiens];NP_001253965.1//large neutral amino acids transporter small subunit 2 isoform c [Homo sapiens]
8969	498	51.2706	77.4909	0.595896	0.0289224	0.00397239	HIST1H2AG	NA	NA	NA	K11251//histone H2A	EPY73672.1//hypothetical protein CB1_002639014 [Camelus ferus]
54854	2011	452.681	684.984	0.597575	5.01231e-09	9.4997e-11	FAM83E	NA	GO:0019901//protein kinase binding	NA	K16805//protein FAM83D;K08899//lemur tyrosine kinase 3 [EC:2.7.10.1]	NP_060178.2//protein FAM83E [Homo sapiens]
58476	4116	240.824	365.224	0.600803	5.0551e-07	1.46476e-08	TP53INP2	GO:0005634//nucleus;GO:0016605//PML body;GO:0005829//cytosol;GO:0031410//cytoplasmic vesicle;GO:0005776//autophagosome	GO:0043130//ubiquitin binding	GO:0001649//osteoblast differentiation;GO:1903828//negative regulation of cellular protein localization;GO:0006351//transcription, DNA-templated;GO:0010508//positive regulation of autophagy;GO:0001894//tissue homeostasis;GO:0045893//positive regulation of transcription, DNA-templated;GO:0006511//ubiquitin-dependent protein catabolic process;GO:0000045//autophagosome assembly	K21247//tumor protein p53-inducible nuclear protein 2	NP_067025.1//tumor protein p53-inducible nuclear protein 2 [Homo sapiens]
90427	4649	275.139	417.781	0.602586	1.32494e-07	3.33206e-09	BMF	GO:0016459//myosin complex;GO:0005829//cytosol;GO:0001669//acrosomal vesicle;GO:0005741//mitochondrial outer membrane;GO:0005886//plasma membrane	NA	GO:0001844//protein insertion into mitochondrial membrane involved in apoptotic signaling pathway;GO:1900740//positive regulation of protein insertion into mitochondrial membrane involved in apoptotic signaling pathway;GO:0032464//positive regulation of protein homooligomerization;GO:0043276//anoikis;GO:0034644//cellular response to UV;GO:0043065//positive regulation of apoptotic process;GO:20012…	K17460//Bcl-2-modifying factor	AAH60783.1//BMF protein, partial [Homo sapiens];NP_001003942.1//bcl-2-modifying factor isoform bmf-2 [Homo sapiens]
83988	3670	130.356	198.182	0.604374	0.000328758	2.11889e-05	NCALD	GO:0070062//extracellular exosome;GO:0030130//clathrin coat of trans-Golgi network vesicle;GO:0005829//cytosol;GO:0005622//intracellular	GO:0015276//ligand-gated ion channel activity;GO:0015631//tubulin binding;GO:0003779//actin binding;GO:0030276//clathrin binding;GO:0043014//alpha-tubulin binding;GO:0005509//calcium ion binding	GO:0003073//regulation of systemic arterial blood pressure;GO:0019722//calcium-mediated signaling;GO:0016192//vesicle-mediated transport	K19695//neurocalcin delta	KYO29366.1//neurocalcin-delta [Alligator mississippiensis];NP_776823.1//neurocalcin-delta [Bos taurus]
80726	4280	89.2486	136.413	0.612079	0.00207862	0.000169451	KIAA1683	GO:0005634//nucleus;GO:0005739//mitochondrion	NA	NA	K10955//mucin-2	NP_001138776.1//uncharacterized protein KIAA1683 isoform a [Homo sapiens];NP_079525.1//uncharacterized protein KIAA1683 isoform b [Homo sapiens]
8355	467	51.3171	78.5062	0.613366	0.0254307	0.00337541	HIST1H3G	GO:0005634//nucleus;GO:0000786//nucleosome	GO:0003677//DNA binding;GO:0046982//protein heterodimerization activity	NA	K11253//histone H3	XP_007128693.1//PREDICTED: histone H3-like centromeric protein CSE4-like [Physeter catodon]
8519	733	449.534	689.028	0.616132	1.29673e-12	1.47302e-14	IFITM1	GO:0016020//membrane;GO:0016021//integral component of membrane;GO:0005886//plasma membrane	GO:0005057//signal transducer activity, downstream of receptor	GO:0035456//response to interferon-beta;GO:0060337//type I interferon signaling pathway;GO:0007166//cell surface receptor signaling pathway;GO:0046597//negative regulation of viral entry into host cell;GO:0001503//ossification;GO:0045071//negative regulation of viral genome replication;GO:0034341//response to interferon-gamma;GO:0008285//negative regulation of cell proliferation;GO:0009607//respo…	K19831//interferon induced transmembrane protein 1;K06566//interferon induced transmembrane protein	NP_003632.3//interferon-induced transmembrane protein 1 [Homo sapiens];NP_006426.2//interferon-induced transmembrane protein 2 [Homo sapiens]
8334	546	253.786	389.386	0.617586	1.69072e-07	4.42656e-09	HIST1H2AC	GO:0070062//extracellular exosome;GO:0005634//nucleus;GO:0000790//nuclear chromatin;GO:0000786//nucleosome	GO:0003677//DNA binding;GO:0046982//protein heterodimerization activity	GO:0006342//chromatin silencing;GO:0008285//negative regulation of cell proliferation	K11251//histone H2A;K11253//histone H3;K11254//histone H4	XP_020008934.1//histone H2A type 1-C-like [Castor canadensis];XP_011818239.1//PREDICTED: histone H2A type 1-J isoform X1 [Colobus angolensis palliatus]
57127	1916	43.6087	66.918	0.617781	0.0320543	0.00452106	RHBG	GO:0016323//basolateral plasma membrane;GO:0005887//integral component of plasma membrane;GO:0014731//spectrin-associated cytoskeleton;GO:0046658//anchored component of plasma membrane;GO:0005886//plasma membrane;GO:0030659//cytoplasmic vesicle membrane	GO:0008519//ammonium transmembrane transporter activity;GO:0030506//ankyrin binding	GO:0015695//organic cation transport;GO:0072488//ammonium transmembrane transport;GO:0070634//transepithelial ammonium transport;GO:0015696//ammonium transport	K06580//ammonium transporter Rh	XP_016815790.1//PREDICTED: ammonium transporter Rh type B isoform X1 [Pan troglodytes];NP_065140.3//ammonium transporter Rh type B isoform a [Homo sapiens];EAW52962.1//Rh family, B glycoprotein, isoform CRA_d [Homo sapiens];EAW52960.1//Rh family, B glycoprotein, isoform CRA_b [Homo sapiens];NP_001243325.1//ammonium transporter Rh type B isoform c [Homo sapiens];XP_007974963.1//PREDICTED: ammonium…
22849	5785	130.388	200.417	0.620188	0.000399517	2.65018e-05	CPEB3	GO:0030425//dendrite;GO:0005634//nucleus;GO:0030054//cell junction;GO:0097440//apical dendrite;GO:0014069//postsynaptic density;GO:0005737//cytoplasm;GO:0043005//neuron projection;GO:0030014//CCR4-NOT complex;GO:0045202//synapse;GO:1990124//messenger ribonucleoprotein complex;GO:0045211//postsynaptic membrane	GO:0043022//ribosome binding;GO:0000900//translation repressor activity, nucleic acid binding;GO:0008135//translation factor activity, RNA binding;GO:0003723//RNA binding;GO:0035613//RNA stem-loop binding;GO:0035925//mRNA 3'-UTR AU-rich region binding;GO:0045182//translation regulator activity;GO:0003730//mRNA 3'-UTR binding	GO:2000766//negative regulation of cytoplasmic translation;GO:1900248//negative regulation of cytoplasmic translational elongation;GO:0060998//regulation of dendritic spine development;GO:0045727//positive regulation of translation;GO:1900153//positive regulation of nuclear-transcribed mRNA catabolic process, deadenylation-dependent decay;GO:0007616//long-term memory;GO:0071230//cellular response…	K02602//cytoplasmic polyadenylation element-binding protein	XP_018890578.1//PREDICTED: cytoplasmic polyadenylation element-binding protein 3 isoform X5 [Gorilla gorilla gorilla];NP_055727.3//cytoplasmic polyadenylation element-binding protein 3 isoform 1 [Homo sapiens]
79802	2582	57.0363	87.7979	0.622307	0.0273539	0.00370878	HHIPL2	GO:0005576//extracellular region	GO:0003824//catalytic activity	NA	K06231//hedgehog interacting protein;K15212//TATA box-binding protein-associated factor RNA polymerase I subunit A	NP_079022.2//HHIP-like protein 2 precursor [Homo sapiens]
4209	5884	816.372	1257	0.622692	2.1357e-20	1.08978e-22	MEF2D	GO:0043231//intracellular membrane-bounded organelle;GO:0005634//nucleus;GO:0005654//nucleoplasm;GO:0005737//cytoplasm	GO:0000981//RNA polymerase II transcription factor activity, sequence-specific DNA binding;GO:0000978//RNA polymerase II proximal promoter sequence-specific DNA binding;GO:0042826//histone deacetylase binding;GO:0046982//protein heterodimerization activity;GO:0001077//transcriptional activator activity, RNA polymerase II proximal promoter sequence-specific DNA binding;GO:0042803//protein homodime…	GO:0007399//nervous system development;GO:0001958//endochondral ossification;GO:0001649//osteoblast differentiation;GO:0007512//adult heart development;GO:0006351//transcription, DNA-templated;GO:0007517//muscle organ development;GO:0006915//apoptotic process;GO:0002062//chondrocyte differentiation;GO:0035914//skeletal muscle cell differentiation;GO:0045944//positive regulation of transcription f…	K09262//MADS-box transcription enhancer factor 2D	BAE06087.1//MEF2D variant protein, partial [Homo sapiens]
23321	5619	83.4523	128.524	0.62302	0.00393894	0.000356519	TRIM2	GO:0005622//intracellular;GO:0005737//cytoplasm	GO:0008270//zinc ion binding;GO:0004842//ubiquitin-protein transferase activity	GO:0043523//regulation of neuron apoptotic process	K11997//tripartite motif-containing protein 2/3	NP_001289622.1//tripartite motif-containing protein 2 isoform 4 [Homo sapiens];NP_056086.2//tripartite motif-containing protein 2 isoform 1 [Homo sapiens];XP_016863435.1//PREDICTED: tripartite motif-containing protein 2 isoform X8 [Homo sapiens];NP_001289621.1//tripartite motif-containing protein 2 isoform 3 [Homo sapiens];NP_001289623.1//tripartite motif-containing protein 2 isoform 5 [Homo sapi…
2264	3102	1561.28	2408.02	0.625121	5.81762e-26	1.80232e-28	FGFR4	GO:0005783//endoplasmic reticulum;GO:0005768//endosome;GO:0005887//integral component of plasma membrane;GO:0005794//Golgi apparatus;GO:0030133//transport vesicle;GO:0005576//extracellular region;GO:0016021//integral component of membrane;GO:0005886//plasma membrane	GO:0005524//ATP binding;GO:0046934//phosphatidylinositol-4,5-bisphosphate 3-kinase activity;GO:0005007//fibroblast growth factor-activated receptor activity;GO:0004713//protein tyrosine kinase activity;GO:0016303//1-phosphatidylinositol-3-kinase activity;GO:0005088//Ras guanyl-nucleotide exchange factor activity;GO:0017134//fibroblast growth factor binding;GO:0008201//heparin binding	GO:0016477//cell migration;GO:0070857//regulation of bile acid biosynthetic process;GO:0055062//phosphate ion homeostasis;GO:0042593//glucose homeostasis;GO:0019216//regulation of lipid metabolic process;GO:0008543//fibroblast growth factor receptor signaling pathway;GO:0043085//positive regulation of catalytic activity;GO:0018108//peptidyl-tyrosine phosphorylation;GO:0000165//MAPK cascade;GO:001…	K05095//fibroblast growth factor receptor 4 [EC:2.7.10.1]	NP_075252.2//fibroblast growth factor receptor 4 isoform 2 precursor [Homo sapiens];XP_011532766.1//PREDICTED: fibroblast growth factor receptor 4 isoform X1 [Homo sapiens];XP_016809805.1//PREDICTED: fibroblast growth factor receptor 4 isoform X3 [Pan troglodytes]
100271927	2794	210.758	325.627	0.627631	4.68093e-06	1.77148e-07	RASA4B	GO:0005829//cytosol;GO:0005622//intracellular;GO:0031235//intrinsic component of the cytoplasmic side of the plasma membrane;GO:0005737//cytoplasm	GO:0046872//metal ion binding;GO:0005096//GTPase activator activity	GO:0000165//MAPK cascade;GO:0071277//cellular response to calcium ion;GO:0046580//negative regulation of Ras protein signal transduction;GO:0034260//negative regulation of GTPase activity;GO:0035556//intracellular signal transduction	K17630//Ras GTPase-activating protein 4	XP_016867115.1//PREDICTED: ras GTPase-activating protein 4B isoform X1 [Homo sapiens];NP_001264264.1//ras GTPase-activating protein 4B [Homo sapiens];XP_005250141.1//PREDICTED: ras GTPase-activating protein 4B isoform X2 [Homo sapiens]
10103	1639	958.096	1482.38	0.629675	1.27739e-25	4.1902e-28	TSPAN1	GO:0005765//lysosomal membrane;GO:0016020//membrane;GO:0043231//intracellular membrane-bounded organelle;GO:0070062//extracellular exosome;GO:0005654//nucleoplasm;GO:0030054//cell junction;GO:0005737//cytoplasm;GO:0031982//vesicle;GO:0048471//perinuclear region of cytoplasm;GO:0005887//integral component of plasma membrane;GO:0016021//integral component of membrane;GO:0005886//plasma membrane	NA	GO:0016477//cell migration;GO:0008283//cell proliferation;GO:0007166//cell surface receptor signaling pathway;GO:0045807//positive regulation of endocytosis;GO:0050821//protein stabilization	K17348//tetraspanin-1	NP_005718.2//tetraspanin-1 [Homo sapiens]
64063	1391	320.61	496.301	0.630399	3.03142e-08	6.72135e-10	PRSS22	GO:0005576//extracellular region;GO:0046658//anchored component of plasma membrane;GO:0019897//extrinsic component of plasma membrane	GO:0004252//serine-type endopeptidase activity;GO:0008236//serine-type peptidase activity	NA	K09626//brain-specific serine protease 4 [EC:3.4.21.-]	XP_010337385.1//PREDICTED: brain-specific serine protease 4 isoform X1 [Saimiri boliviensis boliviensis];AAQ88762.1//PRSS22, partial [Homo sapiens];AAB93671.1//SP001LA, partial [Homo sapiens]
90993	2741	1881	2921.92	0.635412	2.86929e-30	6.27473e-33	CREB3L1	GO:0016020//membrane;GO:0005634//nucleus;GO:0005783//endoplasmic reticulum;GO:0016021//integral component of membrane;GO:0005789//endoplasmic reticulum membrane	GO:0003682//chromatin binding;GO:0035497//cAMP response element binding;GO:0001077//transcriptional activator activity, RNA polymerase II proximal promoter sequence-specific DNA binding;GO:0046332//SMAD binding;GO:0003700//DNA binding transcription factor activity;GO:0044212//transcription regulatory region DNA binding	GO:1990440//positive regulation of transcription from RNA polymerase II promoter in response to endoplasmic reticulum stress;GO:0001649//osteoblast differentiation;GO:0007275//multicellular organism development;GO:0045944//positive regulation of transcription from RNA polymerase II promoter;GO:0070278//extracellular matrix constituent secretion;GO:0030968//endoplasmic reticulum unfolded protein r…	K09048//cyclic AMP-responsive element-binding protein 3	NP_443086.1//cyclic AMP-responsive element-binding protein 3-like protein 1 [Homo sapiens];XP_012307888.1//cyclic AMP-responsive element-binding protein 3-like protein 1 isoform X1 [Aotus nancymaae]
142680	2177	35.9418	55.842	0.635688	0.043276	0.0065537	SLC34A3	GO:0005903//brush border;GO:0016324//apical plasma membrane;GO:0016021//integral component of membrane;GO:0031982//vesicle;GO:0005886//plasma membrane;GO:0005737//cytoplasm	GO:0005436//sodium:phosphate symporter activity;GO:0015321//sodium-dependent phosphate transmembrane transporter activity	GO:0006817//phosphate ion transport;GO:0030643//cellular phosphate ion homeostasis;GO:0006814//sodium ion transport	K14683//solute carrier family 34 (sodium-dependent phosphate cotransporter)	XP_016817719.1//PREDICTED: sodium-dependent phosphate transport protein 2C isoform X4 [Pan troglodytes];XP_016817718.1//PREDICTED: sodium-dependent phosphate transport protein 2C isoform X3 [Pan troglodytes]
80352	2159	82.3434	128.308	0.639887	0.00188736	0.000152025	RNF39	GO:0005737//cytoplasm	GO:0046872//metal ion binding	NA	K12009//tripartite motif-containing protein 27 [EC:2.3.2.27];K12015//tripartite motif-containing protein 39 [EC:2.3.2.27]	NP_079512.2//RING finger protein 39 isoform 1 [Homo sapiens];NP_739575.2//RING finger protein 39 isoform 2 [Homo sapiens]
80830	10156	101.612	158.418	0.640669	0.00107102	7.92436e-05	APOL6	GO:0005576//extracellular region;GO:0016021//integral component of membrane;GO:0005737//cytoplasm	GO:0008289//lipid binding	GO:0006869//lipid transport;GO:0042157//lipoprotein metabolic process	K14480//apolipoprotein L	NP_085144.1//apolipoprotein L6 [Homo sapiens]
11221	2680	68.377	106.77	0.642927	0.00448143	0.000417599	DUSP10	GO:0005634//nucleus;GO:0005654//nucleoplasm;GO:0005794//Golgi apparatus;GO:0005829//cytosol;GO:0016607//nuclear speck;GO:0005737//cytoplasm	GO:0017017//MAP kinase tyrosine/serine/threonine phosphatase activity;GO:0004721//phosphoprotein phosphatase activity;GO:0008432//JUN kinase binding;GO:0004725//protein tyrosine phosphatase activity;GO:0016791//phosphatase activity;GO:0033549//MAP kinase phosphatase activity;GO:0048273//mitogen-activated protein kinase p38 binding	GO:0032496//response to lipopolysaccharide;GO:0000188//inactivation of MAPK activity;GO:0010633//negative regulation of epithelial cell migration;GO:0043508//negative regulation of JUN kinase activity;GO:0035970//peptidyl-threonine dephosphorylation;GO:0046329//negative regulation of JNK cascade;GO:0006470//protein dephosphorylation;GO:0060266//negative regulation of respiratory burst involved in…	K20216//dual specificity phosphatase 10 [EC:3.1.3.16 3.1.3.48]	NP_009138.1//dual specificity protein phosphatase 10 [Homo sapiens]
1298	2831	191.878	299.658	0.643131	8.23888e-07	2.55745e-08	COL9A2	GO:0005788//endoplasmic reticulum lumen;GO:0005594//collagen type IX trimer;GO:0005576//extracellular region;GO:0005578//proteinaceous extracellular matrix	GO:0030020//extracellular matrix structural constituent conferring tensile strength	GO:0030198//extracellular matrix organization;GO:0001501//skeletal system development	K08131//collagen, type IX, alpha;K16630//collagen, type XXII, alpha	XP_016855821.1//PREDICTED: collagen alpha-2(IX) chain isoform X1 [Homo sapiens];NP_001843.1//collagen alpha-2(IX) chain precursor [Homo sapiens]
9246	1301	181.489	285.116	0.65167	4.11376e-06	1.53384e-07	UBE2L6	GO:0005654//nucleoplasm;GO:0005829//cytosol	GO:0043130//ubiquitin binding;GO:0005524//ATP binding;GO:0042296//ISG15 transferase activity;GO:0004842//ubiquitin-protein transferase activity	GO:0044267//cellular protein metabolic process;GO:0019985//translesion synthesis;GO:0006464//cellular protein modification process;GO:0032020//ISG15-protein conjugation;GO:0019941//modification-dependent protein catabolic process;GO:0032480//negative regulation of type I interferon production	K04553//ubiquitin-conjugating enzyme E2 L6 [EC:2.3.2.23]	EAW73755.1//ubiquitin-conjugating enzyme E2L 6, isoform CRA_a, partial [Homo sapiens];XP_017706859.1//PREDICTED: ubiquitin/ISG15-conjugating enzyme E2 L6 [Rhinopithecus bieti]
222	2590	1133.53	1781.07	0.651925	6.60284e-27	1.76482e-29	ALDH3B2	NA	NA	NA	K00129//aldehyde dehydrogenase (NAD(P)+) [EC:1.2.1.5]	XP_003941235.1//PREDICTED: aldehyde dehydrogenase family 3 member B2 isoform X2 [Saimiri boliviensis boliviensis];XP_003828787.1//PREDICTED: aldehyde dehydrogenase family 3 member B2 isoform X1 [Pan paniscus];XP_012612865.1//aldehyde dehydrogenase family 3 member B2-like [Microcebus murinus]
55	2608	31.3637	49.4545	0.657006	0.0499918	0.00781369	ACPP	GO:0005765//lysosomal membrane;GO:0070062//extracellular exosome;GO:0005634//nucleus;GO:0005615//extracellular space;GO:0005622//intracellular;GO:0030175//filopodium;GO:0035577//azurophil granule membrane;GO:0012506//vesicle membrane;GO:0016021//integral component of membrane;GO:0005886//plasma membrane	GO:0052642//lysophosphatidic acid phosphatase activity;GO:0008253//5'-nucleotidase activity;GO:0042802//identical protein binding;GO:0003993//acid phosphatase activity;GO:0042131//thiamine phosphate phosphatase activity;GO:0042803//protein homodimerization activity;GO:0016791//phosphatase activity	GO:0060168//positive regulation of adenosine receptor signaling pathway;GO:0051289//protein homotetramerization;GO:0009117//nucleotide metabolic process;GO:0046085//adenosine metabolic process;GO:0051930//regulation of sensory perception of pain;GO:0043312//neutrophil degranulation;GO:0006144//purine nucleobase metabolic process;GO:0006772//thiamine metabolic process;GO:0016311//dephosphorylation	K19283//prostatic aicd phosphatase [EC:3.1.3.2 3.1.3.5]	XP_011511249.1//PREDICTED: prostatic acid phosphatase isoform X2 [Homo sapiens];NP_001278966.1//prostatic acid phosphatase isoform 3 [Homo sapiens];NP_001127666.1//prostatic acid phosphatase isoform TM-PAP precursor [Homo sapiens];NP_001090.2//prostatic acid phosphatase isoform PAP precursor [Homo sapiens]
10411	6239	97.4562	153.982	0.659938	0.000371099	2.44138e-05	RAPGEF3	NA	NA	NA	K08014//Rap guanine nucleotide exchange factor 3	XP_008949363.1//PREDICTED: rap guanine nucleotide exchange factor 3 isoform X3 [Pan paniscus];NP_001092001.1//rap guanine nucleotide exchange factor 3 isoform a [Homo sapiens]
10379	1699	1149.21	1818.62	0.6622	9.67548e-32	1.82201e-34	IRF9	GO:0005634//nucleus;GO:0005654//nucleoplasm;GO:0005829//cytosol;GO:0005737//cytoplasm	GO:0003700//DNA binding transcription factor activity;GO:0001047//core promoter binding	GO:0060333//interferon-gamma-mediated signaling pathway;GO:0060337//type I interferon signaling pathway;GO:0051607//defense response to virus;GO:0006351//transcription, DNA-templated;GO:0007166//cell surface receptor signaling pathway;GO:0006366//transcription from RNA polymerase II promoter	K04693//interferon regulatory factor 9	NP_006075.3//interferon regulatory factor 9 [Homo sapiens]
389813	2931	368.702	585.103	0.666234	2.27499e-08	4.90597e-10	C9orf172	NA	NA	NA	K10955//mucin-2	NP_001073951.2//uncharacterized protein C9orf172 [Homo sapiens]
200958	2611	133.3	212.502	0.672794	3.17121e-05	1.52569e-06	MUC20	GO:0016324//apical plasma membrane;GO:0005576//extracellular region;GO:0031528//microvillus membrane;GO:0005886//plasma membrane;GO:0005796//Golgi lumen;GO:0009925//basal plasma membrane	NA	GO:0000187//activation of MAPK activity;GO:0002223//stimulatory C-type lectin receptor signaling pathway;GO:0051260//protein homooligomerization;GO:0016266//O-glycan processing;GO:0048012//hepatocyte growth factor receptor signaling pathway	K22021//mucin-20	NP_001269435.1//mucin-20 isoform a precursor [Homo sapiens]
3431	2136	375.577	601.232	0.678812	8.6631e-13	9.63034e-15	SP110	GO:0005634//nucleus	GO:0046872//metal ion binding;GO:0003677//DNA binding;GO:0004871//signal transducer activity	GO:0006355//regulation of transcription, DNA-templated;GO:0006351//transcription, DNA-templated;GO:0016032//viral process	K15413//nuclear autoantigen Sp-100	NP_004500.3//sp110 nuclear body protein isoform a [Homo sapiens];NP_001171944.1//sp110 nuclear body protein isoform d [Homo sapiens];XP_005246582.1//PREDICTED: sp110 nuclear body protein isoform X3 [Homo sapiens];NP_536349.2//sp110 nuclear body protein isoform c [Homo sapiens];NP_004501.3//sp110 nuclear body protein isoform b [Homo sapiens]
22925	5445	68.4556	110.161	0.686378	0.00242271	0.000203831	PLA2R1	GO:0070062//extracellular exosome;GO:0009986//cell surface;GO:0005887//integral component of plasma membrane;GO:0005576//extracellular region;GO:0016021//integral component of membrane;GO:0005886//plasma membrane;GO:0043235//receptor complex	GO:0030246//carbohydrate binding;GO:0004872//receptor activity;GO:0004888//transmembrane signaling receptor activity;GO:0043274//phospholipase binding	GO:0072593//reactive oxygen species metabolic process;GO:0090399//replicative senescence;GO:0001816//cytokine production;GO:0090403//oxidative stress-induced premature senescence;GO:1900138//negative regulation of phospholipase A2 activity;GO:1900139//negative regulation of arachidonic acid secretion;GO:0006898//receptor-mediated endocytosis;GO:0090238//positive regulation of arachidonic acid sec…	K06560//mannose receptor, C type	XP_003820997.3//PREDICTED: secretory phospholipase A2 receptor [Pan paniscus];NP_031392.3//secretory phospholipase A2 receptor isoform 1 precursor [Homo sapiens];NP_001182570.1//secretory phospholipase A2 receptor isoform 3 precursor [Homo sapiens]
9848	6168	94.5491	152.16	0.686453	0.000702508	4.98865e-05	MFAP3L	GO:0005634//nucleus;GO:0016021//integral component of membrane;GO:0005737//cytoplasm;GO:0005886//plasma membrane	NA	NA	K17341//hemicentin	XP_005263423.1//PREDICTED: microfi brillar-associated protein 3-like isoform X1 [Homo sapiens];XP_016864353.1//PREDICTED: microfi brillar-associated protein 3-like isoform X2 [Homo sapiens]
253190	1447	66.1399	106.72	0.690237	0.00213646	0.000174816	SERHL2	GO:0031410//cytoplasmic vesicle;GO:0005739//mitochondrion;GO:0005777//peroxisome;GO:0048471//perinuclear region of cytoplasm	GO:0016787//hydrolase activity	NA	K22369	NP_001271263.1//serine hydrolase-like protein 2 isoform b [Homo sapiens];NP_055324.2//serine hydrolase-like protein 2 isoform a [Homo sapiens]
83666	3559	863.258	1396.04	0.693474	1.34828e-18	8.20253e-21	PARP9	GO:0016020//membrane;GO:0005634//nucleus;GO:0005654//nucleoplasm;GO:0005737//cytoplasm;GO:0005829//cytosol;GO:0043234//protein complex;GO:0005739//mitochondrion;GO:0090734//site of DNA damage	GO:0042393//histone binding;GO:0097677//STAT family protein binding;GO:0003950//NAD+ ADP-ribosyltransferase activity;GO:0072570//ADP-D-ribose binding;GO:0004857//enzyme inhibitor activity;GO:0044389//ubiquitin-like protein ligase binding;GO:0001191//transcriptional repressor activity, RNA polymerase II transcription factor binding;GO:0019899//enzyme binding	GO:1900182//positive regulation of protein localization to nucleus;GO:0034356//NAD biosynthesis via nicotinamide riboside salvage pathway;GO:0016477//cell migration;GO:0060335//positive regulation of interferon-gamma-mediated signaling pathway;GO:0035563//positive regulation of chromatin binding;GO:0010629//negative regulation of gene expression;GO:0010608//posttranscriptional regulation of gene …	K15260//poly [ADP-ribose] polymerase 9 [EC:2.4.2.30]	NP_113646.2//poly [ADP-ribose] polymerase 9 isoform a [Homo sapiens];NP_001139575.1//poly [ADP-ribose] polymerase 9 isoform b [Homo sapiens];NP_001139578.1//poly [ADP-ribose] polymerase 9 isoform c [Homo sapiens]
64135	3617	492.486	810.547	0.718815	2.50285e-16	1.88527e-18	IFIH1	GO:0005634//nucleus;GO:0005829//cytosol;GO:0005737//cytoplasm	GO:0003677//DNA binding;GO:0005524//ATP binding;GO:0042802//identical protein binding;GO:0004386//helicase activity;GO:0003725//double-stranded RNA binding;GO:0016787//hydrolase activity;GO:0008270//zinc ion binding;GO:0043021//ribonucleoprotein complex binding;GO:0003727//single-stranded RNA binding	GO:0016925//protein sumoylation;GO:0060760//positive regulation of response to cytokine stimulus;GO:0035549//positive regulation of interferon-beta secretion;GO:0016579//protein deubiquitination;GO:0045087//innate immune response;GO:0039530//MDA-5 signaling pathway;GO:0039528//cytoplasmic pattern recognition receptor signaling pathway in response to virus;GO:2000778//positive regulation of interl…	K12647//interferon-induced helicase C domain-containing protein 1 [EC:3.6.4.13]	NP_071451.2//interferon-induced helicase C domain-containing protein 1 [Homo sapiens]
51237	845	124.799	205.462	0.719261	6.15179e-06	2.39913e-07	MZB1	GO:0005788//endoplasmic reticulum lumen;GO:0034663//endoplasmic reticulum chaperone complex;GO:0005576//extracellular region;GO:0005737//cytoplasm	NA	GO:0030888//regulation of B cell proliferation;GO:0002642//positive regulation of immunoglobulin biosynthetic process;GO:0042127//regulation of cell proliferation;GO:2001274//negative regulation of glucose import in response to insulin stimulus;GO:0033622//integrin activation;GO:0006915//apoptotic process;GO:0008284//positive regulation of cell proliferation	K14611//solute carrier family 23 (nucleobase transporter), member 1/2;K15410//elongation factor 1-delta	XP_001172512.2//PREDICTED: marginal zone B- and B1-cell-specific protein [Pan troglodytes]
283130	2404	69.556	114.548	0.719702	0.000778063	5.57718e-05	SLC25A45	GO:0005743//mitochondrial inner membrane;GO:0016021//integral component of membrane	GO:0022857//transmembrane transporter activity	GO:0055085//transmembrane transport;GO:0006839//mitochondrial transport	K15123//solute carrier family 25, member 45/47	XP_017392596.1//PREDICTED: solute carrier family 25 member 45 isoform X2 [Cebus capucinus imitator];NP_001287749.1//solute carrier family 25 member 45 isoform d [Homo sapiens];Q8N413.2//RecName: Full=Solute carrier family 25 member 45;NP_872362.3//solute carrier family 25 member 45 isoform a [Homo sapiens];XP_007985190.1//PREDICTED: solute carrier family 25 member 45 isoform X2 [Chlorocebus sabae…
84952	7238	234.712	386.647	0.720126	1.99917e-10	3.12104e-12	CGNL1	GO:0016459//myosin complex;GO:0005923//bicellular tight junction	GO:0003774//motor activity	GO:0007015//actin filament organization;GO:0051058//negative regulation of small GTPase mediated signal transduction	K21110//cingulin-like protein 1	NP_116255.2//cingulin-like protein 1 [Homo sapiens]
10321	2240	32.9828	54.4294	0.722673	0.0248659	0.00327477	CRISP3	GO:0070062//extracellular exosome;GO:1904724//tertiary granule lumen;GO:0005615//extracellular space;GO:0035580//specific granule lumen;GO:0005576//extracellular region;GO:0042581//specific granule;GO:0005578//proteinaceous extracellular matrix	NA	GO:0006952//defense response;GO:0043312//neutrophil degranulation;GO:0045087//innate immune response	K19919//cysteine-rich secretory protein	NP_006052.2//cysteine-rich secretory protein 3 isoform 1 precursor [Homo sapiens];NP_001177915.1//cysteine-rich secretory protein 3 isoform 2 [Homo sapiens]
7481	1927	64.6359	106.988	0.727047	0.00157694	0.000124339	WNT11	GO:0005615//extracellular space;GO:0005576//extracellular region;GO:0005737//cytoplasm;GO:0005578//proteinaceous extracellular matrix	GO:0030295//protein kinase activator activity;GO:0005102//receptor binding;GO:0044212//transcription regulatory region DNA binding;GO:0005096//GTPase activator activity;GO:0005109//frizzled binding	GO:0001649//osteoblast differentiation;GO:0060412//ventricular septum morphogenesis;GO:0030335//positive regulation of cell migration;GO:0071260//cellular response to mechanical stimulus;GO:0061053//somite development;GO:0061101//neuroendocrine cell differentiation;GO:0032915//positive regulation of transforming growth factor beta2 production;GO:0003402//planar cell polarity pathway involved in a…	K01384//wingless-type MMTV integration site family, member 11	XP_020747150.1//protein Wnt-11 [Odocoileus virginianus texanus]
4846	4345	25.5537	42.3625	0.729256	0.0405842	0.0060573	NOS3	GO:0005856//cytoskeleton;GO:0005634//nucleus;GO:0005901//caveola;GO:0005829//cytosol;GO:0030666//endocytic vesicle membrane;GO:0005737//cytoplasm;GO:0005886//plasma membrane;GO:0000139//Golgi membrane	GO:0003958//NADPH-hemoprotein reductase activity;GO:0034618//arginine binding;GO:0020037//heme binding;GO:0046870//cadmium ion binding;GO:0005506//iron ion binding;GO:0050660//flavin adenine dinucleotide binding;GO:0003785//actin monomer binding;GO:0004517//nitric-oxide synthase activity;GO:0097110//scaffold protein binding;GO:0050661//NADP binding;GO:0034617//tetrahydrobiopterin binding;GO:00101…	GO:0008217//regulation of blood pressure;GO:0043267//negative regulation of potassium ion transport;GO:0002028//regulation of sodium ion transport;GO:0007263//nitric oxide mediated signal transduction;GO:0050880//regulation of blood vessel size;GO:0014740//negative regulation of muscle hyperplasia;GO:0045454//cell redox homeostasis;GO:0045776//negative regulation of blood pressure;GO:0031663//lip…	K13242//nitric-oxide synthase, endothelial [EC:1.14.13.39]	NP_001153582.1//nitric oxide synthase, endothelial isoform 3 [Homo sapiens];NP_001153583.1//nitric oxide synthase, endothelial isoform 4 [Homo sapiens];XP_016801373.1//PREDICTED: nitric oxide synthase, endothelial isoform X1 [Pan troglodytes];NP_001153581.1//nitric oxide synthase, endothelial isoform 2 [Homo sapiens]
643596	1514	44.9753	74.5827	0.729708	0.010331	0.00113025	RNF224	NA	GO:0046872//metal ion binding	NA	K09381//paired box protein 3/7;K22157//E3 ubiquitin-protein ligase RNF183 [EC:2.3.2.27]	NP_001177157.1//RING finger protein 224 [Homo sapiens]
85441	9105	2725.36	4531.01	0.733388	1.48897e-34	2.44213e-37	HELZ2	GO:0016020//membrane;GO:0005654//nucleoplasm	GO:0003677//DNA binding;GO:0003723//RNA binding;GO:0046872//metal ion binding;GO:0005524//ATP binding;GO:0030374//ligand-dependent nuclear receptor transcription coactivator activity;GO:0004386//helicase activity	GO:0045944//positive regulation of transcription from RNA polymerase II promoter;GO:0019216//regulation of lipid metabolic process;GO:0006351//transcription, DNA-templated	K16628//collagen, type VII, alpha	NP_208384.3//helicase with zinc finger domain 2 isoform 2 [Homo sapiens];XP_017736734.1//PREDICTED: helicase with zinc finger domain 2 isoform X2 [Rhinopithecus bieti]
5799	4801	238.881	398.432	0.738037	1.54242e-10	2.32366e-12	PTPRN2	GO:0005788//endoplasmic reticulum lumen;GO:0030667//secretory granule membrane;GO:0101003//ficolin-1-rich granule membrane;GO:0030054//cell junction;GO:0043195//terminal bouton;GO:0043235//receptor complex;GO:0005887//integral component of plasma membrane;GO:0030672//synaptic vesicle membrane;GO:0016021//integral component of membrane;GO:0005886//plasma membrane	GO:0005001//transmembrane receptor protein tyrosine phosphatase activity;GO:0004725//protein tyrosine phosphatase activity	GO:0035773//insulin secretion involved in cellular response to glucose stimulus;GO:0007269//neurotransmitter secretion;GO:0006470//protein dephosphorylation;GO:0043312//neutrophil degranulation;GO:0034260//negative regulation of GTPase activity;GO:0006629//lipid metabolic process	K07817//receptor-type tyrosine-protein phosphatase N [EC:3.1.3.48]	NP_570858.2//receptor-type tyrosine-protein phosphatase N2 isoform 3 precursor [Homo sapiens];NP_002838.2//receptor-type tyrosine-protein phosphatase N2 isoform 1 precursor [Homo sapiens];NP_570857.2//receptor-type tyrosine-protein phosphatase N2 isoform 2 precursor [Homo sapiens];NP_001295196.1//receptor-type tyrosine-protein phosphatase N2 isoform 4 precursor [Homo sapiens];NP_001295197.1//rece…
54625	7713	694.968	1163.48	0.743426	1.08067e-25	3.47924e-28	PARP14	GO:0016020//membrane;GO:0005634//nucleus;GO:0005829//cytosol;GO:0005737//cytoplasm	GO:0003723//RNA binding;GO:0070403//NAD+ binding;GO:0003950//NAD+ ADP-ribosyltransferase activity;GO:0019899//enzyme binding	GO:0006355//regulation of transcription, DNA-templated;GO:0060336//negative regulation of interferon-gamma-mediated signaling pathway;GO:0006351//transcription, DNA-templated;GO:0010629//negative regulation of gene expression;GO:0070212//protein poly-ADP-ribosylation;GO:0042532//negative regulation of tyrosine phosphorylation of STAT protein;GO:0042531//positive regulation of tyrosine phosphoryla…	K15261//poly [ADP-ribose] polymerase 10/14/15 [EC:2.4.2.30]	NP_060024.2//poly [ADP-ribose] polymerase 14 [Homo sapiens]
29760	1807	65.1906	109.164	0.743768	0.000786096	5.64908e-05	BLNK	GO:0005829//cytosol;GO:0005622//intracellular;GO:0005737//cytoplasm;GO:0005886//plasma membrane	GO:0005070//SH3/SH2 adaptor activity;GO:0005068//transmembrane receptor protein tyrosine kinase adaptor activity	GO:0006959//humoral immune response;GO:0006955//immune response;GO:0030183//B cell differentiation;GO:0035556//intracellular signal transduction;GO:0006954//inflammatory response	K07371//B-cell linker protein	XP_011906674.1//PREDICTED: B-cell linker protein isoform X4 [Cercocebus atys];NP_001107566.1//B-cell linker protein isoform 2 [Homo sapiens];NP_001245369.1//B-cell linker protein isoform 3 [Homo sapiens];NP_001245370.1//B-cell linker protein isoform 4 [Homo sapiens];NP_001245371.1//B-cell linker protein isoform 5 [Homo sapiens];NP_037446.1//B-cell linker protein isoform 1 [Homo sapiens]
1843	2040	653.631	1095.42	0.744936	2.05296e-17	1.33438e-19	DUSP1	GO:0005634//nucleus;GO:0005737//cytoplasm	GO:0004726//non-membrane spanning protein tyrosine phosphatase activity;GO:0008330//protein tyrosine/threonine phosphatase activity;GO:0017017//MAP kinase tyrosine/serine/threonine phosphatase activity;GO:0008138//protein tyrosine/serine/threonine phosphatase activity;GO:0004725//protein tyrosine phosphatase activity;GO:0019838//growth factor binding	GO:0090266//regulation of mitotic cell cycle spindle assembly checkpoint;GO:0035335//peptidyl-tyrosine dephosphorylation;GO:0043407//negative regulation of MAP kinase activity;GO:0001706//endoderm formation;GO:0009416//response to light stimulus;GO:0035556//intracellular signal transduction;GO:0000188//inactivation of MAPK activity;GO:0043065//positive regulation of apoptotic process;GO:0032355//…	K21278//dual specificity protein phosphatase 1 [EC:3.1.3.16 3.1.3.48]	NP_004408.1//dual specificity protein phosphatase 1 [Homo sapiens]
5625	2235	967.679	1637.39	0.758796	1.21336e-27	2.87457e-30	PRODH	GO:0005759//mitochondrial matrix;GO:0005743//mitochondrial inner membrane;GO:0005739//mitochondrion	GO:0004657//proline dehydrogenase activity;GO:0071949//FAD binding	GO:0008631//intrinsic apoptotic signaling pathway in response to oxidative stress;GO:0006562//proline catabolic process;GO:0019470//4-hydroxyproline catabolic process;GO:0010133//proline catabolic process to glutamate;GO:0006560//proline metabolic process;GO:0010942//positive regulation of cell death	K00318//proline dehydrogenase [EC:1.5.-.-]	O43272.3//RecName: Full=Proline dehydrogenase 1, mitochondrial; AltName: Full=Proline oxidase; AltName: Full=Proline oxidase 2; AltName: Full=p53-induced gene 6 protein; Flags: Precursor;NP_057419.4//proline dehydrogenase 1, mitochondrial isoform 1 precursor [Homo sapiens]
8000	1038	121.284	206.597	0.768431	4.56271e-06	1.71843e-07	PSCA	GO:0070062//extracellular exosome;GO:0005886//plasma membrane	GO:0033130//acetylcholine receptor binding	GO:0070373//negative regulation of ERK1 and ERK2 cascade;GO:0099601//regulation of neurotransmitter receptor activity	K06846//lymphocyte antigen 6 complex locus protein D/E/G6/H	XP_003819533.1//PREDICTED: prostate stem cell antigen [Pan paniscus]
55337	2150	153.999	262.447	0.769108	5.91322e-08	1.41886e-09	C19orf66	GO:0005634//nucleus;GO:0005737//cytoplasm	GO:0003723//RNA binding	GO:0034340//response to type I interferon;GO:0034341//response to interferon-gamma;GO:0045071//negative regulation of viral genome replication;GO:0034342//response to type III interferon;GO:0051607//defense response to virus	K22020//mucin-19	NP_060851.2//repressor of yield of DENV protein isoform 1 [Homo sapiens];NP_001295206.1//repressor of yield of DENV protein isoform 2 [Homo sapiens]
6097	3084	273.807	467.128	0.770655	1.80333e-13	1.79653e-15	RORC	GO:0005634//nucleus;GO:0005654//nucleoplasm;GO:0016604//nuclear body	GO:0003707//steroid hormone receptor activity;GO:0000978//RNA polymerase II proximal promoter sequence-specific DNA binding;GO:0003677//DNA binding;GO:0098531//transcription factor activity, direct ligand regulated sequence-specific DNA binding;GO:0004879//nuclear receptor activity;GO:0001078//transcriptional repressor activity, RNA polymerase II proximal promoter sequence-specific DNA binding;GO…	GO:0036315//cellular response to sterol;GO:0045893//positive regulation of transcription, DNA-templated;GO:0000122//negative regulation of transcription from RNA polymerase II promoter;GO:0019218//regulation of steroid metabolic process;GO:0048541//Peyer's patch development;GO:0010906//regulation of glucose metabolic process;GO:0032922//circadian regulation of gene expression;GO:0007623//circadia…	K08534//RAR-related orphan receptor gamma	NP_001001523.1//nuclear receptor ROR-gamma isoform b [Homo sapiens];EAW53405.1//RAR-related orphan receptor C, isoform CRA_a [Homo sapiens]
27111	1595	65.3492	111.973	0.77691	0.000353412	2.30141e-05	SDCBP2	GO:0070062//extracellular exosome;GO:0005730//nucleolus;GO:0016607//nuclear speck;GO:0005737//cytoplasm;GO:0005886//plasma membrane	GO:0008022//protein C-terminus binding;GO:0042802//identical protein binding;GO:0046982//protein heterodimerization activity;GO:0005546//phosphatidylinositol-4,5-bisphosphate binding;GO:0042803//protein homodimerization activity	GO:0007399//nervous system development;GO:0046907//intracellular transport;GO:0008283//cell proliferation;GO:0035556//intracellular signal transduction	K17254//syntenin-1	NP_536737.3//syntenin-2 isoform a [Homo sapiens]
401546	2698	664.442	1146.07	0.786474	6.77312e-31	1.35775e-33	C9orf152	NA	NA	NA	K19607//X-linked retinitis pigmentosa GTPase regulator	NP_001013011.2//uncharacterized protein C9orf152 [Homo sapiens]
8714	5059	1583.57	2739.35	0.790654	1.40141e-39	1.61747e-42	ABCC3	GO:0016020//membrane;GO:0016323//basolateral plasma membrane;GO:0005887//integral component of plasma membrane;GO:0016021//integral component of membrane;GO:0005886//plasma membrane	GO:0043225//ATPase-coupled anion transmembrane transporter activity;GO:0005524//ATP binding;GO:0015432//bile acid-exporting ATPase activity;GO:0042626//ATPase activity, coupled to transmembrane movement of substances;GO:0008514//organic anion transmembrane transporter activity;GO:0008559//xenobiotic transmembrane transporting ATPase activity	GO:0006810//transport;GO:0055085//transmembrane transport;GO:0015721//bile acid and bile salt transport;GO:0015722//canalicular bile acid transport;GO:0042908//xenobiotic transport;GO:0006855//drug transmembrane transport	K05667//ATP-binding cassette, subfamily C (CFTR/MRP), member 3	AAH46126.1//ABCC3 protein, partial [Homo sapiens];BAD92191.1//ATP-binding cassette, sub-family C, member 3 isoform MRP3 variant, partial [Homo sapiens]
51171	1277	58.9929	102.377	0.79528	0.000520574	3.56389e-05	HSD17B14	GO:0005829//cytosol	GO:0042802//identical protein binding;GO:0004303//estradiol 17-beta-dehydrogenase activity;GO:0016491//oxidoreductase activity;GO:0047045//testosterone 17-beta-dehydrogenase (NADP+) activity	GO:0006706//steroid catabolic process;GO:0006703//estrogen biosynthetic process	K00826//branched-chain amino acid aminotransferase [EC:2.6.1.42];K05613//solute carrier family 1 (glial high affinity glutamate transporter), member 2;K13370//17beta-estradiol 17-dehydrogenase / 3alpha(17beta)-hydroxysteroid dehydrogenase (NAD+) [EC:1.1.1.62 1.1.1.239];K08683//3-hydroxyacyl-CoA dehydrogenase / 3-hydroxy-2-methylbutyryl-CoA dehydrogenase [EC:1.1.1.35 1.1.1.178]	NP_057330.2//17-beta-hydroxysteroid dehydrogenase 14 [Homo sapiens];XP_005259026.1//PREDICTED: 17-beta-hydroxysteroid dehydrogenase 14 isoform X1 [Homo sapiens];XP_005259027.1//PREDICTED: 17-beta-hydroxysteroid dehydrogenase 14 isoform X2 [Homo sapiens]
400935	3635	27.9924	48.785	0.801405	0.0133776	0.00153791	IL17REL	NA	NA	NA	K05168//interleukin 17 receptor E;K16608//tubulin monoglycylase TTLL3/8 [EC:6.3.2.-]	XP_011528991.1//PREDICTED: putative interleukin-17 receptor E-like isoform X2 [Homo sapiens]
8357	473	76.7909	134.445	0.808004	4.3446e-05	2.16412e-06	HIST1H3H	GO:0005634//nucleus;GO:0000786//nucleosome	GO:0003677//DNA binding;GO:0046982//protein heterodimerization activity	GO:0006334//nucleosome assembly;GO:0006352//DNA-templated transcription, initiation	K11253//histone H3	XP_021079072.1//LOW QUALITY PROTEIN: uncharacterized protein LOC101825376 [Mesocricetus auratus]
4940	6657	2112.78	3753.16	0.828961	3.53909e-63	2.14985e-66	OAS3	GO:0043231//intracellular membrane-bounded organelle;GO:0005615//extracellular space;GO:0005654//nucleoplasm;GO:0005829//cytosol;GO:0005737//cytoplasm;GO:0005886//plasma membrane	GO:0046872//metal ion binding;GO:0005524//ATP binding;GO:0001730//2'-5'-oligoadenylate synthetase activity;GO:0003725//double-stranded RNA binding	GO:0060333//interferon-gamma-mediated signaling pathway;GO:0060337//type I interferon signaling pathway;GO:0045071//negative regulation of viral genome replication;GO:0051607//defense response to virus;GO:0006139//nucleobase-containing compound metabolic process;GO:0060700//regulation of ribonuclease activity;GO:0009615//response to virus	K14216//2'-5'-oligoadenylate synthetase [EC:2.7.7.84]	NP_006178.2//2'-5'-oligoadenylate synthase 3 [Homo sapiens]
25840	3390	89.39	158.845	0.829434	1.13466e-05	4.76278e-07	METTL7A	GO:0016020//membrane;GO:0070062//extracellular exosome;GO:1904724//tertiary granule lumen;GO:0005783//endoplasmic reticulum;GO:0005811//lipid droplet;GO:0005576//extracellular region;GO:0016021//integral component of membrane	GO:0008168//methyltransferase activity	GO:0043312//neutrophil degranulation	K12581//CCR4-NOT transcription complex subunit 7/8	NP_054752.3//methyltransferase-like protein 7A precursor [Homo sapiens]
375775	4847	391.779	700.817	0.838996	1.22328e-19	6.68786e-22	PNPLA7	GO:0005765//lysosomal membrane;GO:0031965//nuclear membrane;GO:0005783//endoplasmic reticulum;GO:0016021//integral component of membrane;GO:0031966//mitochondrial membrane	GO:0004622//lysophospholipase activity	GO:0032502//developmental process;GO:0016042//lipid catabolic process	K14676//lysophospholipid hydrolase [EC:3.1.1.5]	NP_689499.4//patatin-like phospholipase domain-containing protein 7 isoform b [Homo sapiens];XP_006717165.1//PREDICTED: patatin-like phospholipase domain-containing protein 7 isoform X1 [Homo sapiens];NP_001092007.2//patatin-like phospholipase domain-containing protein 7 isoform a [Homo sapiens];XP_017360952.1//PREDICTED: patatin-like phospholipase domain-containing protein 7 isoform X5 [Cebus ca…
9636	685	1278.86	2294.91	0.843582	6.80973e-46	6.20495e-49	ISG15	GO:0005654//nucleoplasm;GO:0005829//cytosol;GO:0005576//extracellular region	GO:0031386//protein tag	GO:0031397//negative regulation of protein ubiquitination;GO:0032649//regulation of interferon-gamma production;GO:0060337//type I interferon signaling pathway;GO:0051607//defense response to virus;GO:0019941//modification-dependent protein catabolic process;GO:0042742//defense response to bacterium;GO:0016032//viral process;GO:0019985//translesion synthesis;GO:0030501//positive regulation of bon…	K12159//ubiquitin cross-reactive protein	NP_005092.1//ubiquitin-like protein ISG15 [Homo sapiens]
84875	3542	567.518	1022.26	0.84903	3.4897e-26	1.01753e-28	PARP10	GO:0043231//intracellular membrane-bounded organelle;GO:0005634//nucleus;GO:0005730//nucleolus;GO:0005829//cytosol;GO:0005737//cytoplasm	GO:0070530//K63-linked polyubiquitin modification-dependent protein binding;GO:0003950//NAD+ ADP-ribosyltransferase activity	GO:0010847//regulation of chromatin assembly;GO:0033159//negative regulation of protein import into nucleus, translocation;GO:0034356//NAD biosynthesis via nicotinamide riboside salvage pathway;GO:0010629//negative regulation of gene expression;GO:0070212//protein poly-ADP-ribosylation;GO:0048147//negative regulation of fibroblast proliferation;GO:0070213//protein auto-ADP-ribosylation;GO:0045071…	K15261//poly [ADP-ribose] polymerase 10/14/15 [EC:2.4.2.30]	NP_001304824.1//poly [ADP-ribose] polymerase 10 isoform 2 [Homo sapiens]
2537	838	1177.93	2127.91	0.853187	1.64496e-39	1.99849e-42	IFI6	GO:0016021//integral component of membrane;GO:0005739//mitochondrion;GO:0005886//plasma membrane	NA	GO:0043154//negative regulation of cysteine-type endopeptidase activity involved in apoptotic process;GO:2001240//negative regulation of extrinsic apoptotic signaling pathway in absence of ligand;GO:0060337//type I interferon signaling pathway;GO:0051902//negative regulation of mitochondrial depolarization;GO:0006955//immune response;GO:0001836//release of cytochrome c from mitochondria	NA	XP_012353995.1//PREDICTED: interferon alpha-inducible protein 6 isoform X3 [Nomascus leucogenys];XP_012353994.1//PREDICTED: interferon alpha-inducible protein 6 isoform X2 [Nomascus leucogenys];XP_012353996.1//PREDICTED: interferon alpha-inducible protein 6 isoform X4 [Nomascus leucogenys]
27090	1714	130.166	237.426	0.867125	5.35288e-09	1.02427e-10	ST6GALNAC4	GO:0005794//Golgi apparatus;GO:0016021//integral component of membrane;GO:0000139//Golgi membrane	GO:0047290//(alpha-N-acetylneuraminyl-2,3-beta-galactosyl-1,3)-N-acetyl-galactosaminide 6-alpha-sialyltransferase activity;GO:0008373//sialyltransferase activity;GO:0001665//alpha-N-acetylgalactosaminide alpha-2,6-sialyltransferase activity	GO:0006664//glycolipid metabolic process;GO:0006486//protein glycosylation;GO:0018279//protein N-linked glycosylation via asparagine;GO:0009311//oligosaccharide metabolic process;GO:0016266//O-glycan processing	K03374//N-acetylgalactosaminide alpha-2,6-sialyltransferase (sialyltransferase 7D) [EC:2.4.99.7]	XP_011843528.1//PREDICTED: alpha-N-acetyl-neuraminyl-2,3-beta-galactosyl-1,3-N-acetyl-galactosaminide alpha-2,6-sialyltransferase isoform X1 [Mandrillus leucophaeus];XP_011516829.1//PREDICTED: alpha-N-acetyl-neuraminyl-2,3-beta-galactosyl-1,3-N-acetyl-galactosaminide alpha-2,6-sialyltransferase isoform X1 [Homo sapiens];NP_778204.1//alpha-N-acetyl-neuraminyl-2,3-beta-galactosyl-1,3-N-acetyl-galac…
8329	469	40.8563	74.6123	0.868854	0.00128139	9.73151e-05	HIST1H2AI	NA	NA	NA	K11251//histone H2A	XP_011931511.1//PREDICTED: uncharacterized protein LOC105593202 [Cercocebus atys]
171169	978	18.1274	33.1095	0.869074	0.0209705	0.00265858	SPACA4	GO:0005615//extracellular space;GO:0001669//acrosomal vesicle;GO:0005576//extracellular region;GO:0005886//plasma membrane;GO:0031225//anchored component of membrane	GO:0003796//lysozyme activity	GO:0006501//C-terminal protein lipidation;GO:0007155//cell adhesion;GO:0050829//defense response to Gram-negative bacterium;GO:0016998//cell wall macromolecule catabolic process;GO:0050830//defense response to Gram-positive bacterium	K19894//sperm acrosome membrane-associated protein 4	NP_598005.1//sperm acrosome membrane-associated protein 4 precursor [Homo sapiens]
347365	4985	55.1327	100.735	0.869584	0.000108653	6.21079e-06	ITIH6	GO:0005576//extracellular region	GO:0004867//serine-type endopeptidase inhibitor activity	GO:0030212//hyaluronan metabolic process	K19015//inter-alpha-trypsin inhibitor heavy chain H2	NP_940912.1//inter-alpha-trypsin inhibitor heavy chain H6 precursor [Homo sapiens]
9963	2366	12.6253	23.1012	0.871646	0.0447452	0.00683872	SLC23A1	GO:0016020//membrane;GO:0043229//intracellular organelle;GO:0070062//extracellular exosome;GO:0016324//apical plasma membrane;GO:0005737//cytoplasm;GO:0009925//basal plasma membrane;GO:0005887//integral component of plasma membrane;GO:0005886//plasma membrane	GO:0015205//nucleobase transmembrane transporter activity;GO:0008520//L-ascorbate:sodium symporter activity;GO:0070890//sodium-dependent L-ascorbate transmembrane transporter activity;GO:0015081//sodium ion transmembrane transporter activity;GO:0015229//L-ascorbic acid transmembrane transporter activity;GO:0033300//dehydroascorbic acid transmembrane transporter activity	GO:0019852//L-ascorbic acid metabolic process;GO:0030324//lung development;GO:0070904//transepithelial L-ascorbic acid transport;GO:0015851//nucleobase transport;GO:0006139//nucleobase-containing compound metabolic process;GO:0007420//brain development;GO:0015882//L-ascorbic acid transport;GO:0009636//response to toxic substance;GO:0070837//dehydroascorbic acid transport;GO:0006814//sodium ion tr…	K14611//solute carrier family 23 (nucleobase transporter), member 1/2	XP_005272205.3//PREDICTED: solute carrier family 23 member 1 isoform X1 [Homo sapiens];XP_005272206.3//PREDICTED: solute carrier family 23 member 1 isoform X2 [Homo sapiens]
8537	3367	1451.03	2673.05	0.881416	1.26926e-61	8.48124e-65	BCAS1	GO:0070062//extracellular exosome;GO:0005737//cytoplasm	NA	NA	K12581//CCR4-NOT transcription complex subunit 7/8;K15696//RING finger protein 113B;K17985//activating molecule in BECN1-regulated autophagy protein 1;K07436//vitamin D3 24-hydroxylase [EC:1.14.15.16]	NP_003648.2//breast carcinoma-amplified sequence 1 isoform 1 [Homo sapiens];NP_001303290.1//breast carcinoma-amplified sequence 1 isoform 2 [Homo sapiens]
79755	3218	87.1055	161.019	0.886392	5.46835e-07	1.60775e-08	ZNF750	GO:0043231//intracellular membrane-bounded organelle;GO:0005634//nucleus;GO:0005730//nucleolus	GO:0046872//metal ion binding;GO:0001046//core promoter sequence-specific DNA binding;GO:1990841//promoter-specific chromatin binding;GO:0001077//transcriptional activator activity, RNA polymerase II proximal promoter sequence-specific DNA binding	GO:0008544//epidermis development;GO:0030154//cell differentiation;GO:0045944//positive regulation of transcription from RNA polymerase II promoter	K13171//serine/arginine repetitive matrix protein 1;K18808//toll-like receptor 13	NP_078978.2//zinc finger protein 750 [Homo sapiens]
7043	3510	633.508	1174.67	0.890825	4.16165e-38	5.81447e-41	TGFB3	GO:0030315//T-tubule;GO:0031012//extracellular matrix;GO:0043231//intracellular membrane-bounded organelle;GO:0005615//extracellular space;GO:0005634//nucleus;GO:0043025//neuronal cell body;GO:0030141//secretory granule;GO:0009986//cell surface;GO:0005576//extracellular region	GO:0008083//growth factor activity;GO:0005125//cytokine activity;GO:0005114//type II transforming growth factor beta receptor binding;GO:0042802//identical protein binding;GO:0046982//protein heterodimerization activity;GO:0005160//transforming growth factor beta receptor binding;GO:0034714//type III transforming growth factor beta receptor binding;GO:0050431//transforming growth factor beta bind…	GO:1905075//positive regulation of occluding junction disassembly;GO:0060364//frontal suture morphogenesis;GO:0042127//regulation of cell proliferation;GO:0010936//negative regulation of macrophage cytokine production;GO:0032570//response to progesterone;GO:0032967//positive regulation of collagen biosynthetic process;GO:0043627//response to estrogen;GO:0045216//cell-cell junction organization;GO…	K13377//transforming growth factor beta-3	XP_003408833.2//PREDICTED: transforming growth factor beta-3 [Loxodonta africana]
9985	2354	66.9828	124.602	0.89546	1.36343e-05	5.93839e-07	REC8	GO:0000228//nuclear chromosome;GO:0005634//nucleus;GO:0001673//male germ cell nucleus;GO:0030893//meiotic cohesin complex;GO:0000778//condensed nuclear chromosome kinetochore;GO:0000798//nuclear cohesin complex;GO:0000800//lateral element;GO:0034991//nuclear meiotic cohesin complex	GO:0003682//chromatin binding	GO:0007141//male meiosis I;GO:0009566//fertilization;GO:0007286//spermatid development;GO:0001556//oocyte maturation;GO:0007283//spermatogenesis;GO:0007130//synaptonemal complex assembly;GO:0006302//double-strand break repair;GO:0007131//reciprocal meiotic recombination;GO:0051321//meiotic cell cycle;GO:0007062//sister chromatid cohesion;GO:0072520//seminiferous tubule development;GO:0000724//dou…	K13054//meiotic recombination protein REC8, animal type	AAH04159.1//REC8 homolog (yeast) [Homo sapiens];NP_005123.2//meiotic recombination protein REC8 homolog [Homo sapiens]
3429	655	205.409	382.591	0.897301	7.12691e-15	6.36408e-17	IFI27	GO:0005637//nuclear inner membrane;GO:0016021//integral component of membrane;GO:0005739//mitochondrion;GO:0005741//mitochondrial outer membrane	GO:0001102//RNA polymerase II activating transcription factor binding;GO:0005521//lamin binding	GO:0000122//negative regulation of transcription from RNA polymerase II promoter;GO:0060337//type I interferon signaling pathway;GO:0097190//apoptotic signaling pathway;GO:0046825//regulation of protein export from nucleus;GO:0006919//activation of cysteine-type endopeptidase activity involved in apoptotic process	NA	XP_011806935.1//PREDICTED: interferon alpha-inducible protein 27, mitochondrial isoform X1 [Colobus angolensis palliatus]
3263	1635	21.5408	40.4058	0.907492	0.00858018	0.000900653	HPX	GO:0070062//extracellular exosome;GO:0005615//extracellular space;GO:0072562//blood microparticle;GO:0005623//cell;GO:0005576//extracellular region;GO:0071682//endocytic vesicle lumen	GO:0015232//heme transporter activity;GO:0046872//metal ion binding	GO:0006879//cellular iron ion homeostasis;GO:0020027//hemoglobin metabolic process;GO:0015886//heme transport;GO:0060335//positive regulation of interferon-gamma-mediated signaling pathway;GO:0002639//positive regulation of immunoglobulin production;GO:0016032//viral process;GO:0042531//positive regulation of tyrosine phosphorylation of STAT protein;GO:0006898//receptor-mediated endocytosis;GO:00…	K18977//hemopexin	NP_000604.1//hemopexin precursor [Homo sapiens]
64129	1860	10.609	19.9304	0.909679	0.0404809	0.00603942	TINAGL1	GO:0031012//extracellular matrix;GO:0070062//extracellular exosome;GO:0005615//extracellular space;GO:0005576//extracellular region;GO:0005737//cytoplasm	GO:0005201//extracellular matrix structural constituent;GO:0005044//scavenger receptor activity;GO:0008234//cysteine-type peptidase activity;GO:0030247//polysaccharide binding;GO:0043236//laminin binding	GO:0016197//endosomal transport;GO:0007155//cell adhesion;GO:0006955//immune response	K01363//cathepsin B [EC:3.4.22.1]	NP_001191343.1//tubulointerstitial nephritis antigen-like isoform 2 precursor [Homo sapiens];NP_071447.1//tubulointerstitial nephritis antigen-like isoform 1 precursor [Homo sapiens]
3965	1736	52.5383	98.875	0.912237	6.39723e-05	3.39642e-06	LGALS9	GO:0070062//extracellular exosome;GO:0005615//extracellular space;GO:0005634//nucleus;GO:0005829//cytosol;GO:0005622//intracellular;GO:0005737//cytoplasm	GO:0030246//carbohydrate binding;GO:0048030//disaccharide binding;GO:0004871//signal transducer activity;GO:0005534//galactose binding;GO:0019899//enzyme binding	GO:0060135//maternal process involved in female pregnancy;GO:0038066//p38MAPK cascade;GO:1902715//positive regulation of interferon-gamma secretion;GO:0043305//negative regulation of mast cell degranulation;GO:0070371//ERK1 and ERK2 cascade;GO:0071346//cellular response to interferon-gamma;GO:2001184//positive regulation of interleukin-12 secretion;GO:0070555//response to interleukin-1;GO:0032753…	K10093//galectin-9	NP_001317092.1//galectin-9 isoform 3 [Homo sapiens];NP_002299.2//galectin-9 isoform short [Homo sapiens];NP_033665.1//galectin-9 isoform long [Homo sapiens]
1284	6477	17.5557	33.0815	0.914084	0.0138139	0.00159945	COL4A2	GO:0005788//endoplasmic reticulum lumen;GO:0031012//extracellular matrix;GO:0070062//extracellular exosome;GO:0005615//extracellular space;GO:0005587//collagen type IV trimer;GO:0005576//extracellular region;GO:0005581//collagen trimer;GO:0005604//basement membrane	GO:0005201//extracellular matrix structural constituent	GO:0071560//cellular response to transforming growth factor beta stimulus;GO:0038063//collagen-activated tyrosine kinase receptor signaling pathway;GO:0001525//angiogenesis;GO:0016525//negative regulation of angiogenesis;GO:0030198//extracellular matrix organization;GO:0006351//transcription, DNA-templated;GO:0035987//endodermal cell differentiation;GO:0030574//collagen catabolic process	K06237//collagen, type IV, alpha	NP_001837.2//collagen alpha-2(IV) chain preproprotein [Homo sapiens]
79762	2990	288.508	546.099	0.920548	3.65586e-19	2.15416e-21	C1orf115	GO:0016021//integral component of membrane	NA	NA	K05740//diaphanous 1;K05747//Wiskott-Aldrich syndrome protein;K10367//formin 1	XP_001172852.3//PREDICTED: uncharacterized protein C1orf115 homolog [Pan troglodytes]
79919	2542	135.851	263.213	0.954204	1.00348e-11	1.26792e-13	C2orf54	NA	NA	NA	K06237//collagen, type IV, alpha;K16628//collagen, type VII, alpha	NP_079137.3//uncharacterized protein C2orf54 isoform 2 [Homo sapiens];XP_011784955.1//PREDICTED: uncharacterized protein C2orf54 homolog isoform X1 [Colobus angolensis palliatus];NP_001269850.1//uncharacterized protein C2orf54 isoform 3 [Homo sapiens]
9220	2110	10.1217	19.6691	0.95848	0.0364705	0.0053104	TIAF1	GO:0005634//nucleus	NA	GO:0007249//I-kappaB kinase/NF-kappaB signaling;GO:0043066//negative regulation of apoptotic process;GO:0006915//apoptotic process	K10362//myosin XVIII	NP_004731.2//TGFB1-induced anti-apoptotic factor 1 [Homo sapiens]
100293534	5427	14.9846	29.1552	0.960276	0.0180097	0.00220553	C4B_2	GO:0005788//endoplasmic reticulum lumen;GO:0030424//axon;GO:0030425//dendrite;GO:0070062//extracellular exosome;GO:0005615//extracellular space;GO:0072562//blood microparticle;GO:0030054//cell junction;GO:0044216//other organism cell;GO:0043025//neuronal cell body;GO:0005576//extracellular region;GO:0005886//plasma membrane;GO:0045202//synapse	GO:0001848//complement binding;GO:0004252//serine-type endopeptidase activity;GO:0030246//carbohydrate binding;GO:0001849//complement component C1q binding;GO:0004866//endopeptidase inhibitor activity	GO:0043687//post-translational protein modification;GO:0006956//complement activation;GO:0030449//regulation of complement activation;GO:0032490//detection of molecule of bacterial origin;GO:0006954//inflammatory response;GO:0044267//cellular protein metabolic process;GO:0006958//complement activation, classical pathway;GO:2000427//positive regulation of apoptotic cell clearance;GO:0045087//innat…	K03989//complement component 4	NP_001229752.1//complement C4-B-like preproprotein [Homo sapiens]
8542	2885	32.9495	64.5215	0.969522	0.000462173	3.11073e-05	APOL1	NA	NA	NA	K14480//apolipoprotein L	NP_663318.1//apolipoprotein L1 isoform b precursor [Homo sapiens];AAI42721.1//APOL1 protein, partial [Homo sapiens]
23017	4744	22.1061	43.617	0.980445	0.00351853	0.000312696	FAIM2	GO:0005783//endoplasmic reticulum;GO:0045121//membrane raft;GO:0005794//Golgi apparatus;GO:0016021//integral component of membrane;GO:0030054//cell junction;GO:0045211//postsynaptic membrane	NA	GO:0002931//response to ischemia;GO:0021549//cerebellum development;GO:0021680//cerebellar Purkinje cell layer development;GO:0043524//negative regulation of neuron apoptotic process;GO:0043066//negative regulation of apoptotic process;GO:0006915//apoptotic process;GO:0043523//regulation of neuron apoptotic process;GO:0021681//cerebellar granular layer development;GO:0021702//cerebellar Purkinje …	K06890//uncharacterized protein	NP_036438.2//protein lifeguard 2 [Homo sapiens]
149563	934	30.4256	60.2869	0.986556	0.000790306	5.68413e-05	C1orf64	NA	NA	NA	NA	XP_017360714.1//PREDICTED: uncharacterized protein C1orf64 homolog [Cebus capucinus imitator]
5909	3319	1248.21	2475.85	0.988062	1.28258e-76	4.67469e-80	RAP1GAP	GO:0016020//membrane;GO:0005829//cytosol;GO:0000139//Golgi membrane	GO:0017016//Ras GTPase binding;GO:0042803//protein homodimerization activity;GO:0003924//GTPase activity;GO:0005096//GTPase activator activity	GO:0043087//regulation of GTPase activity;GO:0007165//signal transduction;GO:1903697//negative regulation of microvillus assembly;GO:0043547//positive regulation of GTPase activity;GO:0007411//axon guidance;GO:0051056//regulation of small GTPase mediated signal transduction	K17700//RAP1 GTPase activating protein 1	XP_018867754.1//PREDICTED: rap1 GTPase-activating protein 1 isoform X1 [Gorilla gorilla gorilla];NP_001139130.1//rap1 GTPase-activating protein 1 isoform a [Homo sapiens];XP_007978334.1//PREDICTED: rap1 GTPase-activating protein 1 isoform X6 [Chlorocebus sabaeus];XP_008964798.1//PREDICTED: rap1 GTPase-activating protein 1 isoform X6 [Pan paniscus];EAW94984.1//RAP1, GTPase activating protein 1, is…
3433	3505	57.3715	114.34	0.994918	3.11534e-06	1.126e-07	IFIT2	GO:0005783//endoplasmic reticulum;GO:0005829//cytosol;GO:0005737//cytoplasm	GO:0003723//RNA binding	GO:0043065//positive regulation of apoptotic process;GO:0060337//type I interferon signaling pathway;GO:0032091//negative regulation of protein binding;GO:0008637//apoptotic mitochondrial changes;GO:0051607//defense response to virus;GO:0009615//response to virus;GO:0035457//cellular response to interferon-alpha	K14217//interferon-induced protein with tetratricopeptide repeats 1	AAH32839.2//Interferon-induced protein with tetratricopeptide repeats 2 [Homo sapiens]
140876	4329	454.371	910.609	1.00296	2.46765e-33	4.34709e-36	FAM65C	NA	NA	NA	K06237//collagen, type IV, alpha;K06236//collagen, type I, alpha;K22020//mucin-19;K17985//activating molecule in BECN1-regulated autophagy protein 1;K19720//collagen, type III, alpha	NP_001277197.1//RIPOR family member 3 isoform 2 [Homo sapiens];XP_011526886.1//PREDICTED: protein FAM65C isoform X5 [Homo sapiens];EAW75620.1//chromosome 20 open reading frame 175, isoform CRA_c [Homo sapiens];EAW75618.1//chromosome 20 open reading frame 175, isoform CRA_a [Homo sapiens]
84166	6757	36.5043	73.9845	1.01915	0.00013135	7.65982e-06	NLRC5	GO:0005634//nucleus;GO:0005829//cytosol;GO:0005813//centrosome;GO:0005737//cytoplasm	GO:0000979//RNA polymerase II core promoter sequence-specific DNA binding;GO:0005524//ATP binding	GO:0051607//defense response to virus;GO:0045345//positive regulation of MHC class I biosynthetic process;GO:0060335//positive regulation of interferon-gamma-mediated signaling pathway;GO:0060340//positive regulation of type I interferon-mediated signaling pathway;GO:0045944//positive regulation of transcription from RNA polymerase II promoter;GO:0032480//negative regulation of type I interferon …	K22615	NP_115582.4//protein NLRC5 isoform 1 [Homo sapiens];NP_001317481.1//protein NLRC5 isoform 2 [Homo sapiens]
23586	4759	285.586	583.701	1.0313	3.63942e-23	1.52545e-25	DDX58	GO:0005829//cytosol;GO:0005923//bicellular tight junction;GO:0015629//actin cytoskeleton;GO:0032587//ruffle membrane;GO:0005737//cytoplasm	GO:0005524//ATP binding;GO:0042802//identical protein binding;GO:0031625//ubiquitin protein ligase binding;GO:0004386//helicase activity;GO:0003690//double-stranded DNA binding;GO:0003725//double-stranded RNA binding;GO:0008270//zinc ion binding;GO:0003727//single-stranded RNA binding	GO:0032755//positive regulation of interleukin-6 production;GO:0060760//positive regulation of response to cytokine stimulus;GO:0030334//regulation of cell migration;GO:0035549//positive regulation of interferon-beta secretion;GO:0051091//positive regulation of DNA binding transcription factor activity;GO:0016579//protein deubiquitination;GO:0045087//innate immune response;GO:0039528//cytoplasmic…	K12646//ATP-dependent RNA helicase DDX58 [EC:3.6.3.14]	NP_055129.2//probable ATP-dependent RNA helicase DDX58 [Homo sapiens]
64581	2503	5.19488	11.109	1.09656	0.0172403	0.00208618	CLEC7A	GO:0043231//intracellular membrane-bounded organelle;GO:0005654//nucleoplasm;GO:0016021//integral component of membrane;GO:0005737//cytoplasm;GO:0005886//plasma membrane	GO:0042287//MHC protein binding;GO:0030246//carbohydrate binding;GO:0046872//metal ion binding;GO:0008329//signaling pattern recognition receptor activity	GO:0042110//T cell activation;GO:0006910//phagocytosis, recognition;GO:0042832//defense response to protozoan;GO:0009756//carbohydrate mediated signaling;GO:0002223//stimulatory C-type lectin receptor signaling pathway;GO:0008037//cell recognition;GO:0045087//innate immune response;GO:0006954//inflammatory response	K10074//C-type lectin domain family 7 member A	XP_005570165.1//PREDICTED: C-type lectin domain family 7 member A isoform X1 [Macaca fascicularis];XP_015285854.1//PREDICTED: C-type lectin domain family 7 member A isoform X3 [Macaca fascicularis];XP_015285855.1//PREDICTED: C-type lectin domain family 7 member A isoform X4 [Macaca fascicularis];XP_015285853.1//PREDICTED: C-type lectin domain family 7 member A isoform X2 [Macaca fascicularis];XP_…
50617	3107	124.254	272.335	1.13209	9.48952e-14	9.10791e-16	ATP6V0A4	GO:0005765//lysosomal membrane;GO:0010008//endosome membrane;GO:0070062//extracellular exosome;GO:0000220//vacuolar proton-transporting V-type ATPase, V0 domain;GO:0005903//brush border;GO:0016324//apical plasma membrane;GO:0031526//brush border membrane;GO:0030670//phagocytic vesicle membrane;GO:0005768//endosome;GO:0016021//integral component of membrane;GO:0045177//apical part of cell;GO:00058…	GO:0015078//hydrogen ion transmembrane transporter activity;GO:0051117//ATPase binding;GO:0046961//proton-transporting ATPase activity, rotational mechanism	GO:0008286//insulin receptor signaling pathway;GO:0034220//ion transmembrane transport;GO:0006885//regulation of pH;GO:0007588//excretion;GO:0070072//vacuolar proton-transporting V-type ATPase complex assembly;GO:0090383//phagosome acidification;GO:0001503//ossification;GO:0007035//vacuolar acidification;GO:0015986//ATP synthesis coupled proton transport;GO:0015991//ATP hydrolysis coupled proton …	K02154//V-type H+-transporting ATPase subunit a	NP_065683.2//V-type proton ATPase 116 kDa subunit a isoform 4 [Homo sapiens]
80833	2145	7.95406	17.6288	1.14817	0.0076338	0.000781836	APOL3	GO:0016020//membrane;GO:0005576//extracellular region;GO:0005737//cytoplasm	GO:0005319//lipid transporter activity;GO:0008289//lipid binding;GO:0004871//signal transducer activity	GO:0043123//positive regulation of I-kappaB kinase/NF-kappaB signaling;GO:0006869//lipid transport;GO:0042157//lipoprotein metabolic process;GO:0006954//inflammatory response	K14480//apolipoprotein L	NP_055164.1//apolipoprotein L3 isoform 2 [Homo sapiens];NP_663615.1//apolipoprotein L3 isoform 1 [Homo sapiens]
8638	2079	117.989	268.14	1.18434	5.80989e-14	5.54096e-16	OASL	GO:0016020//membrane;GO:0005654//nucleoplasm;GO:0005730//nucleolus;GO:0005829//cytosol;GO:0005737//cytoplasm	GO:0003677//DNA binding;GO:0003723//RNA binding;GO:0005524//ATP binding;GO:0046966//thyroid hormone receptor binding;GO:0016740//transferase activity;GO:0003725//double-stranded RNA binding	GO:0060333//interferon-gamma-mediated signaling pathway;GO:0060337//type I interferon signaling pathway;GO:0045071//negative regulation of viral genome replication;GO:0006955//immune response;GO:0051607//defense response to virus;GO:0009615//response to virus	K14608//2'-5'-oligoadenylate synthase-like protein	NP_003724.1//2'-5'-oligoadenylate synthase-like protein isoform a [Homo sapiens];NP_937856.1//2'-5'-oligoadenylate synthase-like protein isoform b [Homo sapiens];NP_001248754.1//2'-5'-oligoadenylate synthase-like protein isoform c [Homo sapiens]
91351	6782	82.7501	188.415	1.18708	1.63358e-11	2.17321e-13	DDX60L	NA	GO:0003723//RNA binding;GO:0005524//ATP binding;GO:0004386//helicase activity	NA	K20103//ATP-dependent RNA helicase DDX60 [EC:3.6.4.13]	NP_001332856.1//probable ATP-dependent RNA helicase DDX60-like isoform 3 [Homo sapiens];NP_001012985.2//probable ATP-dependent RNA helicase DDX60-like isoform 1 [Homo sapiens];XP_011530706.1//PREDICTED: probable ATP-dependent RNA helicase DDX60-like isoform X2 [Homo sapiens];NP_001278439.1//probable ATP-dependent RNA helicase DDX60-like isoform 2 [Homo sapiens];CAI45925.1//hypothetical protein [H…
3171	2046	24.0136	55.0788	1.19764	4.66958e-05	2.35686e-06	FOXA3	GO:0005634//nucleus;GO:0005654//nucleoplasm;GO:0015629//actin cytoskeleton	GO:0000981//RNA polymerase II transcription factor activity, sequence-specific DNA binding;GO:0019904//protein domain specific binding;GO:0043565//sequence-specific DNA binding;GO:0003700//DNA binding transcription factor activity;GO:0008134//transcription factor binding;GO:0044212//transcription regulatory region DNA binding	GO:0009653//anatomical structure morphogenesis;GO:0009267//cellular response to starvation;GO:0030154//cell differentiation;GO:0006351//transcription, DNA-templated;GO:0007283//spermatogenesis;GO:0001678//cellular glucose homeostasis;GO:0045944//positive regulation of transcription from RNA polymerase II promoter;GO:0016569//covalent chromatin modification;GO:0007275//multicellular organism devel…	K08038//forkhead box protein A3, hepatocyte nuclear factor 3-gamma	NP_004488.2//hepatocyte nuclear factor 3-gamma [Homo sapiens]
4599	3079	139.578	320.278	1.19826	4.5443e-17	3.06413e-19	MX1	GO:0031965//nuclear membrane;GO:0005829//cytosol;GO:0031966//mitochondrial membrane;GO:0005789//endoplasmic reticulum membrane;GO:0005737//cytoplasm;GO:0048471//perinuclear region of cytoplasm	GO:0042802//identical protein binding;GO:0005525//GTP binding;GO:0008017//microtubule binding;GO:0003924//GTPase activity	GO:0060337//type I interferon signaling pathway;GO:0007165//signal transduction;GO:0051607//defense response to virus;GO:0006915//apoptotic process;GO:0003374//dynamin family protein polymerization involved in mitochondrial fission;GO:0034340//response to type I interferon;GO:0061025//membrane fusion;GO:0006952//defense response;GO:0045071//negative regulation of viral genome replication;GO:00096…	K14754//interferon-induced GTP-binding protein Mx1	NP_001269849.1//interferon-induced GTP-binding protein Mx1 isoform b [Homo sapiens];NP_002453.2//interferon-induced GTP-binding protein Mx1 isoform a [Homo sapiens]
54809	6855	146.766	342.571	1.22288	1.29054e-17	8.30988e-20	SAMD9	GO:0043231//intracellular membrane-bounded organelle;GO:0005829//cytosol;GO:0005737//cytoplasm;GO:0005769//early endosome	NA	GO:0034058//endosomal vesicle fusion	NA	NP_060124.2//sterile alpha motif domain-containing protein 9 [Homo sapiens]
4600	2961	28.5932	70.154	1.29485	1.93045e-06	6.64411e-08	MX2	GO:0005634//nucleus;GO:0005643//nuclear pore;GO:0005829//cytosol;GO:0031966//mitochondrial membrane;GO:0005737//cytoplasm	GO:0005525//GTP binding;GO:0008017//microtubule binding;GO:0003924//GTPase activity	GO:0060337//type I interferon signaling pathway;GO:0046822//regulation of nucleocytoplasmic transport;GO:0051607//defense response to virus;GO:0051028//mRNA transport;GO:0003374//dynamin family protein polymerization involved in mitochondrial fission;GO:0061025//membrane fusion;GO:0035455//response to interferon-alpha;GO:0006952//defense response;GO:0051726//regulation of cell cycle;GO:0009615//r…	K14754//interferon-induced GTP-binding protein Mx1	NP_002454.1//interferon-induced GTP-binding protein Mx2 [Homo sapiens]
55601	6099	94.3232	234.981	1.31686	1.02084e-14	9.23978e-17	DDX60	GO:0005829//cytosol;GO:0045111//intermediate filament cytoskeleton;GO:0005737//cytoplasm	GO:0005524//ATP binding;GO:0004386//helicase activity;GO:0003690//double-stranded DNA binding;GO:0003725//double-stranded RNA binding;GO:0003727//single-stranded RNA binding	GO:1900245//positive regulation of MDA-5 signaling pathway;GO:0051607//defense response to virus;GO:1900246//positive regulation of RIG-I signaling pathway;GO:0009615//response to virus;GO:0045087//innate immune response	K20103//ATP-dependent RNA helicase DDX60 [EC:3.6.4.13]	NP_060101.3//probable ATP-dependent RNA helicase DDX60 [Homo sapiens]
91543	3512	12.2745	30.9914	1.3362	0.000252395	1.5838e-05	RSAD2	GO:0005783//endoplasmic reticulum;GO:0005741//mitochondrial outer membrane;GO:0005811//lipid droplet;GO:0005794//Golgi apparatus;GO:0005743//mitochondrial inner membrane;GO:0001650//fibrillar center;GO:0005789//endoplasmic reticulum membrane;GO:0005739//mitochondrion	GO:0046872//metal ion binding;GO:0051539//4 iron, 4 sulfur cluster binding;GO:0003824//catalytic activity;GO:0043621//protein self-association;GO:0051536//iron-sulfur cluster binding	GO:0060337//type I interferon signaling pathway;GO:0050709//negative regulation of protein secretion;GO:2000553//positive regulation of T-helper 2 cell cytokine production;GO:0051607//defense response to virus;GO:0016032//viral process;GO:0034157//positive regulation of toll-like receptor 7 signaling pathway;GO:0043367//CD4-positive, alpha-beta T cell differentiation;GO:0034165//positive regulati…	K15045//radical S-adenosyl methionine domain-containing protein 2	NP_542388.2//radical S-adenosyl methionine domain-containing protein 2 [Homo sapiens]
54739	3606	22.9086	58.7495	1.35869	6.03232e-06	2.34521e-07	XAF1	GO:0005634//nucleus;GO:0005829//cytosol;GO:0005739//mitochondrion	GO:0008270//zinc ion binding	GO:0035456//response to interferon-beta;GO:0060337//type I interferon signaling pathway;GO:0034097//response to cytokine;GO:0031333//negative regulation of protein complex assembly;GO:0006915//apoptotic process	K15322//tRNA-splicing endonuclease subunit Sen2 [EC:3.1.27.9];K15696//RING finger protein 113B;K01064//wingless-type MMTV integration site family, member 9	NP_954590.1//XIAP-associated factor 1 isoform 2 [Homo sapiens];NP_059993.2//XIAP-associated factor 1 isoform 1 [Homo sapiens]
116071	2142	15.02	39.2251	1.38489	4.01489e-05	1.98769e-06	BATF2	GO:0005634//nucleus	GO:0003677//DNA binding;GO:0003700//DNA binding transcription factor activity	GO:0006357//regulation of transcription from RNA polymerase II promoter;GO:0042832//defense response to protozoan;GO:0006351//transcription, DNA-templated;GO:0043011//myeloid dendritic cell differentiation	K09034//ATF-like basic leucine zipper transcriptional factor	NP_001287736.1//basic leucine zipper transcriptional factor ATF-like 2 isoform 2 [Homo sapiens];EAW74331.1//basic leucine zipper transcription factor, ATF-like 2, isoform CRA_b [Homo sapiens];NP_612465.3//basic leucine zipper transcriptional factor ATF-like 2 isoform 1 [Homo sapiens]
3434	4408	376.748	1008.93	1.42116	3.85265e-16	2.99562e-18	IFIT1	GO:0043657//host cell;GO:0005829//cytosol;GO:0005737//cytoplasm	GO:0003723//RNA binding	GO:0019060//intracellular transport of viral protein in host cell;GO:0050689//negative regulation of defense response to virus by host;GO:0060337//type I interferon signaling pathway;GO:0051097//negative regulation of helicase activity;GO:0051607//defense response to virus;GO:0071360//cellular response to exogenous dsRNA;GO:0016032//viral process;GO:0071357//cellular response to type I interferon…	K14217//interferon-induced protein with tetratricopeptide repeats 1	NP_001257856.1//interferon-induced protein with tetratricopeptide repeats 1 isoform 2 [Homo sapiens];NP_001539.3//interferon-induced protein with tetratricopeptide repeats 1 isoform 1 [Homo sapiens]
4938	1825	403.174	1084.82	1.42798	1.30319e-60	9.49966e-64	OAS1	GO:0005634//nucleus;GO:0005783//endoplasmic reticulum;GO:0005829//cytosol;GO:0005576//extracellular region;GO:0005739//mitochondrion;GO:0005737//cytoplasm	GO:0046872//metal ion binding;GO:0005524//ATP binding;GO:0001730//2'-5'-oligoadenylate synthetase activity;GO:0008270//zinc ion binding;GO:0003725//double-stranded RNA binding	GO:0006006//glucose metabolic process;GO:0060333//interferon-gamma-mediated signaling pathway;GO:0060337//type I interferon signaling pathway;GO:0051607//defense response to virus;GO:0060700//regulation of ribonuclease activity;GO:0042593//glucose homeostasis;GO:0045071//negative regulation of viral genome replication;GO:0006164//purine nucleotide biosynthetic process;GO:0006955//immune response;…	K14216//2'-5'-oligoadenylate synthetase [EC:2.7.7.84]	NP_001126043.1//2'-5'-oligoadenylate synthase 1 [Pongo abelii];NP_001027581.1//2'-5'-oligoadenylate synthase 1 isoform 3 [Homo sapiens];XP_011853298.1//PREDICTED: 2'-5'-oligoadenylate synthase 1 isoform X1 [Mandrillus leucophaeus];XP_011853299.1//PREDICTED: 2'-5'-oligoadenylate synthase 1 isoform X2 [Mandrillus leucophaeus]
129607	3014	47.1464	129.626	1.45913	2.03899e-11	2.78685e-13	CMPK2	GO:0005739//mitochondrion;GO:0005737//cytoplasm	GO:0004798//thymidylate kinase activity;GO:0005524//ATP binding;GO:0009041//uridylate kinase activity;GO:0033862//UMP kinase activity;GO:0004127//cytidylate kinase activity;GO:0004550//nucleoside diphosphate kinase activity	GO:0006165//nucleoside diphosphate phosphorylation;GO:0006233//dTDP biosynthetic process;GO:0006235//dTTP biosynthetic process;GO:0071222//cellular response to lipopolysaccharide;GO:0006227//dUDP biosynthetic process;GO:0009142//nucleoside triphosphate biosynthetic process	K13809//UMP-CMP kinase 2, mitochondrial [EC:2.7.4.14]	NP_001243407.1//UMP-CMP kinase 2, mitochondrial isoform 3 precursor [Homo sapiens];NP_997198.2//UMP-CMP kinase 2, mitochondrial isoform 1 precursor [Homo sapiens];NP_001243406.1//UMP-CMP kinase 2, mitochondrial isoform 2 precursor [Homo sapiens]
3437	2582	79.3706	251.025	1.66115	5.22136e-25	1.8079e-27	IFIT3	GO:0005829//cytosol;GO:0005739//mitochondrion;GO:0005737//cytoplasm	GO:0042802//identical protein binding	GO:0060337//type I interferon signaling pathway;GO:0051607//defense response to virus;GO:0043066//negative regulation of apoptotic process;GO:0009615//response to virus;GO:0035457//cellular response to interferon-alpha;GO:0045087//innate immune response;GO:0008285//negative regulation of cell proliferation	K14217//interferon-induced protein with tetratricopeptide repeats 1	NP_001540.2//interferon-induced protein with tetratricopeptide repeats 3 isoform a [Homo sapiens]
4939	3122	239.946	869.278	1.85711	7.62757e-72	3.24341e-75	OAS2	GO:0016020//membrane;GO:0043231//intracellular membrane-bounded organelle;GO:0005654//nucleoplasm;GO:0005783//endoplasmic reticulum;GO:0005737//cytoplasm;GO:0048471//perinuclear region of cytoplasm;GO:0005829//cytosol;GO:0005739//mitochondrion	GO:0046872//metal ion binding;GO:0005524//ATP binding;GO:0001730//2'-5'-oligoadenylate synthetase activity;GO:0008270//zinc ion binding;GO:0016740//transferase activity;GO:0003725//double-stranded RNA binding	GO:0006401//RNA catabolic process;GO:0060333//interferon-gamma-mediated signaling pathway;GO:0006486//protein glycosylation;GO:0060337//type I interferon signaling pathway;GO:0051607//defense response to virus;GO:0006139//nucleobase-containing compound metabolic process;GO:0006164//purine nucleotide biosynthetic process;GO:0006955//immune response;GO:0009615//response to virus;GO:0018377//protein…	K14216//2'-5'-oligoadenylate synthetase [EC:2.7.7.84]	NP_001027903.1//2'-5'-oligoadenylate synthase 2 isoform 3 [Homo sapiens];NP_002526.2//2'-5'-oligoadenylate synthase 2 isoform 2 [Homo sapiens];EAW98026.1//2'-5'-oligoadenylate synthetase 2, 69/71kDa, isoform CRA_a [Homo sapiens]

## Sheet: TableS7
LetR only AIB1 differentially expressed genes MsigDB Oncogeneic Signature Enrichment Score (Related to Figure 4)
Term	Overlap	P-value	Adjusted P-value	Z-score	Combined Score	Genes
LTE2_UP.V1_DN	6/196	2.9105e-05	0.000846049	-1.8776	19.6108	DSCAM;SLC6A14;BCL2;GFRA1;IFI35;HERC6
RAF_UP.V1_DN	6/194	2.74751e-05	0.000846049	-1.8326	19.2464	IGFBP5;BAMBI;SLC6A14;BCL2;GFRA1;RASGRP1
MEK_UP.V1_DN	6/196	2.9105e-05	0.000846049	-1.81026	18.9074	SLC6A14;BCL2;GFRA1;IFI35;RASGRP1;HERC6
ERB2_UP.V1_DN	6/197	2.99486e-05	0.000846049	-1.79609	18.7082	SLC6A14;BCL2;NRCAM;GFRA1;RASGRP1;HERC6
CAHOY_ASTROGLIAL	4/100	0.000246751	0.00528593	-1.86943	15.5296	AKR1B10;IGFBP3;SERPINE1;HMOX1
EGFR_UP.V1_DN	5/196	0.000327447	0.00528593	-1.77078	14.209	SLC6A14;BCL2;GFRA1;RASGRP1;HERC6
VEGF_A_UP.V1_UP	5/196	0.000327447	0.00528593	-1.66953	13.3966	SHH;AKR1B10;INPP5J;AKAP5;MERTK
STK33_NOMO_UP	5/294	0.00201526	0.0284655	-1.54965	9.61871	GALNT4;PPP1R3B;HMOX1;KMO;MERTK
P53_DN.V1_DN	4/192	0.00280356	0.0352002	-1.57172	9.2368	FABP5;HMOX1;NRCAM;GFRA1
KRAS.PROSTATE_UP.V1_DN	3/144	0.00970104	0.0880855	-1.5024	6.9644	IGFBP3;SLC6A14;RASGRP1
KRAS.LUNG_UP.V1_DN	3/145	0.00988478	0.0880855	-1.5065	6.95513	AKR1B10;SLC6A14;RHCG
RELA_DN.V1_UP	3/149	0.0106401	0.0880855	-1.42377	6.46836	SLC6A14;FOSB;KMO
TBK1.DN.48HRS_UP	2/50	0.0102033	0.0880855	-1.37794	6.31793	BAMBI;IGFBP3
STK33_SKM_DN	4/288	0.0115568	0.0880855	-1.38262	6.16715	RGS16;BCL2;SPRY1;AFF3
STK33_DN	4/289	0.0116928	0.0880855	-1.34496	5.98342	RGS16;BCL2;AFF3;RASGRP1
NFE2L2.V2	5/481	0.0155502	0.0944073	-1.43699	5.98316	AKR1B10;KCNE4;IGFBP3;HMOX1;NRCAM
MTOR_UP.V1_UP	3/170	0.0151465	0.0944073	-1.35072	5.6595	FABP5;HMOX1;IFI35
AKT_UP.V1_UP	3/172	0.0156238	0.0944073	-1.27746	5.3129	KCNK5;FABP5;SLC6A14
ERB2_UP.V1_UP	3/191	0.0205805	0.0944073	-1.29396	5.02497	AKR1B10;KMO;DUSP6
ESC_J1_UP_EARLY.V1_DN	3/179	0.0173607	0.0944073	-1.23185	4.99338	IGFBP3;SERPINE1;DUSP6
IL2_UP.V1_UP	3/192	0.0208627	0.0944073	-1.28797	4.98418	KCNK5;RGS16;DUSP6
PIGF_UP.V1_DN	3/194	0.0214335	0.0944073	-1.2892	4.95415	SHH;IGFBP5;SPRY1
NOTCH_DN.V1_UP	3/193	0.021147	0.0944073	-1.26663	4.88447	SLC6A14;HMOX1;RASGRP1
JNK_DN.V1_UP	3/192	0.0208627	0.0944073	-1.2462	4.82253	AKR1B10;IGFBP3;INPP5J
RAPA_EARLY_UP.V1_DN	3/191	0.0205805	0.0944073	-1.22969	4.77539	IGFBP3;INPP5J;ENG
LEF1_UP.V1_UP	3/195	0.021722	0.0944073	-1.23116	4.71464	SCML1;KCNJ12;SERPINE1
STK33_NOMO_DN	3/292	0.0597072	0.23043	-1.05878	2.98397	BCL2;AFF3;RASGRP1
STK33_UP	3/293	0.0601982	0.23043	-1.03101	2.89726	GALNT4;HMOX1;KMO
BRCA1_DN.V1_DN	2/143	0.0706797	0.23043	-0.805935	2.1354	INPP5J;IFI35
KRAS.300_UP.V1_UP	2/146	0.0732665	0.23043	-0.769409	2.01097	NRCAM;DUSP6
KRAS.300_UP.V1_DN	2/143	0.0706797	0.23043	-0.758432	2.00954	AKR1B10;SLC6A14
KRAS.PROSTATE_UP.V1_UP	2/143	0.0706797	0.23043	-0.74983	1.98675	SYNPO2;ENG
KRAS.KIDNEY_UP.V1_UP	2/145	0.0724008	0.23043	-0.726941	1.90861	NRCAM;DUSP6
E2F3_UP.V1_DN	2/183	0.107448	0.23043	-0.830897	1.85352	SLC6A14;EIF3CL
PTEN_DN.V2_DN	2/144	0.0715385	0.23043	-0.692715	1.82705	BAMBI;AKAP5
CSR_LATE_UP.V1_DN	2/170	0.0949949	0.23043	-0.753295	1.77321	SCML1;GFRA1
CSR_LATE_UP.V1_UP	2/172	0.0968819	0.23043	-0.697601	1.62838	FABP5;IGFBP3
SRC_UP.V1_DN	2/179	0.10357	0.23043	-0.68292	1.54853	EIF3CL;PCDH19

## Sheet: TableS8
Complete RIME detected AIB1 interactome in LetR and MCF7 cells (Related to Figure 4)
LETR
Accession Number	Molecular Weight	JP801	JP802	JP803	JP804	JP805	JP806	JP807	JP808	JP809	JP810	MCF7	LETR	SYMBOL
AHNK_HUMAN	629 kDa	1	1	1	0	0	1	1	1	0	0	1	1	AHNAK
NCOA3_HUMAN	155 kDa	1	1	1	0	0	1	1	1	0	0	1	1	NCOA3
DDX3X_HUMAN	73 kDa	1	1	1	0	0	1	1	1	0	0	1	1	DDX3X
CLPX_HUMAN	69 kDa	1	1	1	0	0	1	1	1	0	0	1	1	CLPX
MYH9_HUMAN [3]	227 kDa	1	1	1	0	0	1	1	1	0	0	1	1	MYH9
MYH9_HUMAN	227 kDa	1	1	1	0	0	1	1	1	0	0	1	1	MYH9
MYH14_HUMAN	228 kDa	1	1	1	0	0	1	1	1	0	0	1	1	MYH14
MYH10_HUMAN	229 kDa	0.31	0.9	0.23	0	0	0.96	0.95	1	0	0	0	1	MYH10
PLEC_HUMAN	532 kDa	1	1	1	0	0	1	1	1	0	0	1	1	PLEC
TBB3_HUMAN	50 kDa	0.99	0.69	0.99	0	0	0.99	1	0.99	0	0	0	1	TUBB3
YBOX3_HUMAN	40 kDa	1	1	0.93	0	0	1	1	1	0	0	1	1	YBX3
CLH1_HUMAN	192 kDa	1	1	1	0	0	1	1	1	0	0	1	1	CLTC
CLH1_HUMAN	192 kDa	1	1	1	0	0	1	1	1	0	0	1	1	CLTC
IQGA1_HUMAN	189 kDa	1	1	1	0	0	1	1	1	0	0	1	1	IQGAP1
IQGA1_HUMAN	189 kDa	1	1	1	0	0	1	1	1	0	0	1	1	IQGAP1
ILF2_HUMAN	43 kDa	1	1	1	0	0	1	1	1	0	0	1	1	ILF2
FLNB_HUMAN [2]	278 kDa	1	1	1	0	0	1	1	1	0	0	1	1	FLNB
FLNB_HUMAN	278 kDa	1	1	1	0	0	1	1	1	0	0	1	1	FLNB
RS18_HUMAN	18 kDa	1	1	1	0	0	1	1	1	0	0	1	1	RPS18
EF1G_HUMAN	50 kDa	1	1	1	0	0	1	1	1	0	0	1	1	EEF1G
LMNB1_HUMAN	66 kDa	1	1	1	0	0	1	1	1	0	0	1	1	LMNB1
PABP4_HUMAN [3]	71 kDa	1	1	1	0	0.27	1	1	1	0	0	0	1	PABPC4
PABP4_HUMAN	71 kDa	0.97	0.92	0.96	0	0	0.94	0.98	1	0	0	1	1	PABPC4
PABP3_HUMAN	70 kDa	1	0.99	0.99	0	0.27	0.98	0.96	0.99	0	0	0	1	PABPC3
PABP1_HUMAN	71 kDa	1	1	1	0	0	1	1	1	0	0	1	1	PABPC1
LAP2B_HUMAN [2]	51 kDa	1	1	1	0	0	1	1	1	0	0	1	1	TMPO
LAP2B_HUMAN	51 kDa	1	1	0.98	0	0	1	1	1	0	0	1	1	TMPO
LAP2A_HUMAN	75 kDa	1	0.94	1	0	0	1	1	1	0	0	1	1	TMPO
IF4A1_HUMAN	46 kDa	1	1	1	0	0	1	1	1	0	0	1	1	EIF4A1
IF4A1_HUMAN	46 kDa	1	1	1	0	0	1	1	1	0	0	1	1	EIF4A1
PRKDC_HUMAN	469 kDa	1	1	1	0	0	1	1	1	0	0	1	1	PRKDC
1433Z_HUMAN [5]	28 kDa	1	1	1	0	0	1	1	1	0	0	1	1	YWHAZ
1433Z_HUMAN	28 kDa	1	1	1	0	0	1	1	1	0	0	1	1	YWHAZ
DYHC1_HUMAN	532 kDa	1	1	1	0	0	1	1	1	0	0	1	1	DYNC1H1
RS19_HUMAN	16 kDa	1	1	1	0	0	1	1	1	0	0	1	1	RPS19
RS14_HUMAN	16 kDa	1	1	1	0	0	1	1	1	0	0	1	1	RPS14
RL5_HUMAN	34 kDa	1	1	1	0	0	1	1	1	0	0	1	1	RPL5
SF3B2_HUMAN	100 kDa	1	1	1	0	0	1	1	1	0	0	1	1	SF3B2
PGK1_HUMAN	45 kDa	1	1	1	0	0	1	1	1	0	0	1	1	PGK1
PGK1_HUMAN	45 kDa	1	1	1	0	0	1	1	1	0	0	1	1	PGK1
THOC4_HUMAN	27 kDa	1	1	1	0	0	1	1	1	0	0	1	1	ALYREF
FBRL_HUMAN	34 kDa	1	1	1	0.94	0	1	1	1	0	0	0	1	FBL
FBRL_HUMAN	34 kDa	1	1	1	0.94	0	1	1	1	0	0	0	1	FBL
DX39B_HUMAN [2]	49 kDa	1	1	1	0	0	1	1	1	0	0	1	1	DDX39B
DX39B_HUMAN	49 kDa	1	1	1	0	0	1	1	1	0	0	1	1	DDX39B
DX39A_HUMAN	49 kDa	0.91	0.88	0.93	0	0	0.93	1	0.93	0	0	1	1	DDX39A
RS13_HUMAN	17 kDa	1	1	1	0	0	1	1	1	0	0	1	1	RPS13
SEPT9_HUMAN	65 kDa	1	1	1	0	0	1	1	1	0	0	1	1	40057
GTF2I_HUMAN	112 kDa	1	1	1	0	0	1	1	1	0	0	1	1	GTF2I
FUBP1_HUMAN	68 kDa	1	1	1	0	0.6	1	1	1	0	0	0	1	FUBP1
UGDH_HUMAN	55 kDa	1	1	1	0	0	1	1	1	0	0	1	1	UGDH
CTNA1_HUMAN	100 kDa	1	1	1	0	0	1	1	1	0	0	1	1	CTNNA1
CTNA1_HUMAN	100 kDa	1	1	1	0	0	1	1	1	0	0	1	1	CTNNA1
RS10_HUMAN	19 kDa	1	1	1	0	0	1	1	1	0	0	1	1	RPS10
TCPZ_HUMAN	58 kDa	1	1	1	0	0	1	1	1	0	0	1	1	CCT6A
TCPZ_HUMAN	58 kDa	1	1	1	0	0	1	1	1	0	0	1	1	CCT6A
FKBP4_HUMAN	52 kDa	1	1	1	0	0	1	1	1	0	0	1	1	FKBP4
CH60_HUMAN	61 kDa	1	1	1	0	0	1	1	1	0	0	1	1	HSPD1
EF1D_HUMAN	31 kDa	1	1	1	0	0	1	1	1	0	0	1	1	EEF1D
RL26_HUMAN	17 kDa	1	1	1	0	0	1	1	1	0	0	1	1	RPL26
SND1_HUMAN	102 kDa	1	1	1	0	0	1	1	1	0	0	1	1	SND1
IF4G1_HUMAN	175 kDa	1	1	1	0.98	0	1	1	1	0	0	0	1	EIF4G1
IF4G1_HUMAN	175 kDa	1	1	1	0.98	0	1	1	1	0	0	0	1	EIF4G1
EIF3C_HUMAN	105 kDa	1	1	1	0	0	1	1	1	0	0	1	1	EIF3C
RS17L_HUMAN	16 kDa	1	1	1	0	0	1	1	1	0	0	1	1	RPS17L
GBLP_HUMAN	35 kDa	1	1	1	0	0	1	1	1	0	0	1	1	GNB2L1
RL1D1_HUMAN	55 kDa	1	1	1	0	0	1	1	1	0	0	1	1	RSL1D1
TCPB_HUMAN	57 kDa	1	1	1	0	0	1	1	1	0	0	1	1	CCT2
TCPD_HUMAN	58 kDa	1	1	1	0	0	1	1	1	0	0	1	1	CCT4
SYK_HUMAN	68 kDa	1	1	1	0	0	1	1	1	0	0	1	1	KARS
6PGD_HUMAN	53 kDa	1	1	1	0	0	1	1	1	0	0	1	1	PGD
ACLY_HUMAN	121 kDa	0.97	0.97	0	0	0	1	1	1	0	0	0	1	ACLY
RL9_HUMAN	22 kDa	1	1	1	0	0	1	1	1	0	0	1	1	RPL9
ELAV1_HUMAN	36 kDa	1	1	1	0	0	1	1	1	0	0	1	1	ELAVL1
ELAV1_HUMAN	36 kDa	1	1	1	0	0	1	1	1	0	0	1	1	ELAVL1
TPM4_HUMAN [3]	29 kDa	1	1	1	0	0	1	1	1	0	0	1	1	TPM4
TPM1_HUMAN	33 kDa	0.69	1	0.49	0	0	1	1	1	0	0	0	1	TPM1
HNRH3_HUMAN	37 kDa	1	1	1	0	0	1	1	1	0	0	1	1	HNRNPH3
IF4A3_HUMAN	47 kDa	1	1	1	0	0	1	1	1	0	0	1	1	EIF4A3
IF5A1_HUMAN	17 kDa	1	1	1	0	0	1	1	1	0	0	1	1	EIF5A
IF5A1_HUMAN	17 kDa	1	1	1	0	0	1	1	1	0	0	1	1	EIF5A
EPIPL_HUMAN	556 kDa	1	1	1	0	0	1	1	1	0	0	1	1	EPPK1
NOP58_HUMAN	60 kDa	1	1	1	0.99	0	1	1	1	0	0	0	1	NOP58
PARP1_HUMAN	113 kDa	1	0.97	1	0	0.75	1	1	1	0	0	0	1	PARP1
RL23A_HUMAN	18 kDa	1	1	1	0	0	1	1	1	0	0	1	1	RPL23A
NDKB_HUMAN	17 kDa	1	1	1	0	0	1	1	1	0	0	1	1	NME2
NDKB_HUMAN	17 kDa	1	1	1	0	0	1	1	1	0	0	1	1	NME2
PA2G4_HUMAN	44 kDa	1	1	1	0	0	1	1	1	0	0	1	1	PA2G4
U520_HUMAN	245 kDa	1	1	0.97	0	0	1	1	1	0	0	1	1	SNRNP200
RBM14_HUMAN	69 kDa	1	1	1	0	0	1	1	1	0	0	1	1	RBM14
RL10_HUMAN	25 kDa	1	1	1	0	0	1	1	1	0	0	1	1	RPL10
RSMN_HUMAN	25 kDa	1	1	1	0	0	1	1	1	0	0	1	1	SNRPN
SF3B1_HUMAN	146 kDa	1	1	1	0	0	1	1	1	0	0	1	1	SF3B1
SYAC_HUMAN	107 kDa	1	1	1	0	0	1	1	1	0	0	1	1	AARS
EWS_HUMAN	68 kDa	1	1	1	0	0	1	1	1	0	0	1	1	EWSR1
G6PD_HUMAN	59 kDa	1	1	1	0	0	1	1	1	0	0	1	1	G6PD
RL15_HUMAN	24 kDa	1	1	1	0	1	1	1	1	0	0	0	1	RPL15
SPB1_HUMAN	97 kDa	0.97	1	1	0	0	1	1	1	0	0	1	1	FTSJ3
TCPA_HUMAN	60 kDa	1	1	1	0	0	1	1	1	0	0	1	1	TCP1
TCPH_HUMAN	59 kDa	1	1	1	0	0	1	1	1	0	0	1	1	CCT7
CDV3_HUMAN	27 kDa	1	1	1	0	0	1	1	1	0	0	1	1	CDV3
FKBP3_HUMAN	25 kDa	1	1	1	0	0	1	1	1	0	0	1	1	FKBP3
PAIRB_HUMAN	45 kDa	1	1	1	0	0	1	1	1	0	0	1	1	SERBP1
TR150_HUMAN	109 kDa	1	1	1	0	0	1	1	1	0	0	1	1	THRAP3
C1TC_HUMAN	102 kDa	1	1	0.83	0	0	1	1	1	0	0	1	1	MTHFD1
G3BP1_HUMAN	52 kDa	1	1	1	0	0	1	1	1	0	0	1	1	G3BP1
LRC59_HUMAN	35 kDa	1	1	1	0	0	1	1	1	0	0	1	1	LRRC59
RBM3_HUMAN	17 kDa	1	1	1	0	0	1	1	1	0	0	1	1	RBM3
U5S1_HUMAN	109 kDa	1	1	1	0	0	1	1	1	0	0	1	1	EFTUD2
ACTN4_HUMAN [2]	105 kDa	1	1	1	0	0	1	1	1	0	0	1	1	ACTN4
ACTN4_HUMAN	105 kDa	1	1	1	0	0	0.99	1	1	0	0	1	1	ACTN4
BTF3_HUMAN	22 kDa	1	1	1	0	0	1	1	1	0	0	1	1	BTF3
NACAM_HUMAN	205 kDa	1	1	1	0	0	1	1	1	0	0	1	1	NACA
PRP8_HUMAN	274 kDa	1	0.98	0.97	0	0	1	1	1	0	0	1	1	PRPF8
SERA_HUMAN	57 kDa	1	0.97	1	0	0	1	1	1	0	0	1	1	PHGDH
IMA1_HUMAN	58 kDa	1	1	0.97	0	0	1	1	1	0	0	1	1	KPNA2
PRP19_HUMAN	55 kDa	1	1	1	0	0	1	1	1	0	0	1	1	PRPF19
SAHH_HUMAN	48 kDa	1	1	1	0	0	1	1	1	0	0	1	1	AHCY
SEPT2_HUMAN	41 kDa	1	1	1	0	0	1	1	1	0	0	1	1	SEPT2
CIRBP_HUMAN	19 kDa	1	1	1	0	0	1	1	1	0	0	1	1	CIRBP
SRC8_HUMAN	62 kDa	1	1	1	0	0	0.97	1	1	0	0	1	1	CTTN
ARPC2_HUMAN	34 kDa	1	1	1	0	0	1	1	1	0	0	1	1	ARPC2
CCAR2_HUMAN	103 kDa	0.97	1	0	0	0	1	1	1	0	0	0	1	CCAR2
CKAP4_HUMAN	66 kDa	0.97	1	0	0	0	1	1	1	0	0	0	1	CKAP4
EFTU_HUMAN	50 kDa	1	1	1	0	0	1	1	1	0	0	1	1	TUFM
IF4H_HUMAN	27 kDa	1	1	1	0	0	1	1	1	0	0	1	1	EIF4H
LORF1_HUMAN	40 kDa	0	0	0	0	0	1	1	1	0	0	0	1	L1RE1
NHRF1_HUMAN	39 kDa	1	1	1	0	0	1	1	1	0	0	1	1	SLC9A3R1
LDHA_HUMAN	37 kDa	1	1	1	0	0	1	1	1	0	0	1	1	LDHA
NUMA1_HUMAN	238 kDa	1	1	1	0	0	1	1	1	0	0	1	1	NUMA1
SF3A1_HUMAN	89 kDa	0.97	1	0.56	0	0	1	1	1	0	0	0	1	SF3A1
TCPG_HUMAN	61 kDa	1	1	1	0	0	1	1	1	0	0	1	1	CCT3
RL12_HUMAN	18 kDa	1	1	1	0	0	1	1	1	0	0	1	1	RPL12
CPNE3_HUMAN	60 kDa	1	1	1	0	0	1	1	1	0	0	1	1	CPNE3
CPNE3_HUMAN	60 kDa	1	1	1	0	0	1	1	1	0	0	1	1	CPNE3
EZRI_HUMAN	69 kDa	1	1	1	0	0	1	1	1	0	0	1	1	EZR
EZRI_HUMAN	69 kDa	1	1	1	0	0	1	1	1	0	0	1	1	EZR
HNRPR_HUMAN	71 kDa	1	1	1	0	0	1	1	1	0	0	1	1	HNRNPR
PROF1_HUMAN	15 kDa	1	1	1	0	0	1	1	1	0	0	1	1	PFN1
RALY_HUMAN	32 kDa	1	1	0.97	0	0	1	1	1	0	0	1	1	RALY
CS043_HUMAN	18 kDa	0.97	0.99	0.98	0	0	1	1	1	0	0	1	1	C19orf43
CBX5_HUMAN	22 kDa	1	1	1	0	0	1	1	1	0	0	1	1	CBX5
FEN1_HUMAN	43 kDa	1	1	1	0	0	1	1	1	0	0	1	1	FEN1
GRP78_HUMAN	72 kDa	1	1	1	0	0	1	1	1	0	0	1	1	HSPA5
IF2A_HUMAN	36 kDa	1	1	1	0	0	1	1	1	0	0	1	1	EIF2S1
RL40_HUMAN	15 kDa	1	1	1	0	0	1	1	1	0	0	1	1	UBA52
MYL6_HUMAN	17 kDa	1	1	1	0	0	1	1	1	0	0	1	1	MYL6
MYL6_HUMAN	17 kDa	1	1	1	0	0	1	1	1	0	0	1	1	MYL6
CSDE1_HUMAN	89 kDa	0.97	1	0	0	0	1	1	1	0	0	0	1	CSDE1
LPPRC_HUMAN	158 kDa	0	0	0	0	0	1	1	1	0	0	0	1	LRPPRC
RL31_HUMAN	14 kDa	1	1	1	0	0	1	1	1	0	0	1	1	RPL31
RL32_HUMAN	16 kDa	1	0.97	1	0.98	0	1	1	1	0	0	0	1	RPL32
SMCA5_HUMAN	122 kDa	1	0.98	1	0	0	1	1	1	0	0	1	1	SMARCA5
VIGLN_HUMAN	141 kDa	1	1	1	0	0	1	1	1	0	0	1	1	HDLBP
COPA_HUMAN	138 kDa	0.97	1	1	0	0	1	1	1	0	0	1	1	COPA
COR1B_HUMAN	54 kDa	1	1	0.97	0	0	1	1	1	0	0	1	1	CORO1B
HMGN2_HUMAN	9 kDa	1	1	1	0	0	1	1	1	0	0	1	1	HMGN2
HNRL1_HUMAN	96 kDa	1	1	1	0	0	1	1	1	0	0	1	1	HNRNPUL1
MCM7_HUMAN	81 kDa	1	1	0	0	0	1	1	1	0	0	0	1	MCM7
NOP56_HUMAN	66 kDa	1	1	1	0	0	1	1	1	0	0	1	1	NOP56
P5CS_HUMAN	87 kDa	1	1	1	0	0.37	1	1	1	0	0	0	1	ALDH18A1
GRP75_HUMAN	74 kDa	1	1	1	0	0	1	1	1	0	0	1	1	HSPA9
CHD4_HUMAN	218 kDa	1	0.97	0.97	0	0	1	1	1	0	0	1	1	CHD4
NOG1_HUMAN	74 kDa	1	1	1	0	0	1	1	1	0	0	1	1	GTPBP4
RCC2_HUMAN	56 kDa	1	1	0.97	0	0	1	1	1	0	0	1	1	RCC2
RS24_HUMAN	15 kDa	1	1	1	0	0	1	1	1	0	0	1	1	RPS24
SF3B3_HUMAN	136 kDa	1	1	1	0	0	1	1	0.97	0	0	1	1	SF3B3
SYSC_HUMAN	59 kDa	1	1	1	0	0	1	1	1	0	0	1	1	SARS
RS11_HUMAN	18 kDa	1	1	1	0	0	1	1	1	0	0	1	1	RPS11
DDX6_HUMAN	54 kDa	1	1	1	0	0	1	1	1	0	0	1	1	DDX6
DHB4_HUMAN	80 kDa	1	1	1	0	0	1	1	1	0	0	1	1	HSD17B4
IF2B_HUMAN	38 kDa	1	1	1	0	0	1	1	1	0	0	1	1	EIF2S2
LYRIC_HUMAN	64 kDa	1	1	1	0	0	1	0.98	1	0	0	1	1	MTDH
PABP2_HUMAN	33 kDa	1	1	1	0	0	1	1	1	0	0	1	1	PABPN1
PRS4_HUMAN	49 kDa	0	1	1	0	0	1	1	1	0	0	0	1	PSMC1
RL19_HUMAN	23 kDa	1	1	1	0	0	1	1	1	0	0	1	1	RPL19
SYDC_HUMAN	57 kDa	1	1	0.97	0	0	1	1	1	0	0	1	1	DARS
TOP2A_HUMAN	174 kDa	0	0	0	0	0	1	1	1	0	0	0	1	TOP2A
UBP2L_HUMAN	115 kDa	0	1	1	0	0	1	1	1	0	0	0	1	UBAP2L
CAPR1_HUMAN	78 kDa	1	1	1	0	0	1	1	0.97	0	0	1	1	CAPRIN1
EIF3B_HUMAN	92 kDa	1	1	0	0	0	1	1	1	0	0	0	1	EIF3B
RBM25_HUMAN	100 kDa	1	0	0	0	0	1	1	1	0	0	0	1	RBM25
RSSA_HUMAN	33 kDa	1	1	0.97	0	0	1	1	1	0	0	1	1	RPSA
RUVB2_HUMAN	51 kDa	1	1	0.69	0	0	1	1	1	0	0	0	1	RUVBL2
PP1B_HUMAN [2]	37 kDa	1	0.44	0.97	0	0	1	1	1	0	0	0	1	PPP1CB
PP1B_HUMAN	37 kDa	1	0.44	0.06	0	0	1	1	1	0	0	0	1	PPP1CB
PP1A_HUMAN	38 kDa	1	0	0.14	0	0	0.85	1	1	0	0	0	1	PPP1CA
DDX18_HUMAN	75 kDa	0.99	1	0	0	0	1	1	1	0	0	0	1	DDX18
HDGF_HUMAN	27 kDa	1	1	1	0	0	1	1	1	0	0	1	1	HDGF
HNRL2_HUMAN	85 kDa	1	1	1	0	0	1	1	1	0	0	1	1	HNRNPUL2
ML12A_HUMAN (+1)	20 kDa	1	1	1	0	0	1	1	1	0	0	1	1	MYL12A
RL23_HUMAN	15 kDa	1	1	1	0	0	1	1	1	0	0	1	1	RPL23
RL24_HUMAN	18 kDa	1	1	1	0.98	0	1	1	1	0	0	0	1	RPL24
RTCB_HUMAN	55 kDa	1	1	1	0	0	0.97	1	1	0	0	1	1	RTCB
RU2A_HUMAN	28 kDa	0.97	1	1	0	0	0.97	1	1	0	0	1	1	SNRPA1
TERA_HUMAN	89 kDa	1	1	0.97	0	0	1	1	1	0	0	1	1	VCP
XPO1_HUMAN	123 kDa	0	1	0.98	0	0	1	1	1	0	0	0	1	XPO1
CRIP2_HUMAN	22 kDa	1	1	1	0	0	1	1	1	0	0	1	1	CRIP2
SEPT7_HUMAN	51 kDa	0.82	1	0	0	0	1	1	1	0	0	0	1	39326
SEPT7_HUMAN	51 kDa	0.81	1	0	0	0	1	1	1	0	0	0	1	39326
RLA0L_HUMAN (+1)	34 kDa	1	0.99	0	0	0	1	1	1	0	0	0	1	RPLP0P6
RS21_HUMAN	9 kDa	1	1	1	0	0	1	1	1	0	0	1	1	RPS21
SYVC_HUMAN	140 kDa	1	1	0	0	0	1	1	1	0	0	0	1	VARS
TCP4_HUMAN	14 kDa	1	1	1	0	0	0.98	1	1	0	0	1	1	SUB1
TRA2B_HUMAN	34 kDa	1	0.97	1	0	0	1	1	1	0	0	1	1	TRA2B
CYBP_HUMAN	26 kDa	1	1	1	0	0	1	1	1	0	0	1	1	CACYBP
RS28_HUMAN	8 kDa	1	1	1	0	0	1	1	1	0	0	1	1	RPS28
CAPZB_HUMAN	31 kDa	0.97	0.97	1	0	0	1	1	1	0	0	1	1	CAPZB
DEK_HUMAN	43 kDa	0.97	1	0	0	0	1	1	1	0	0	0	1	DEK
IF2G_HUMAN	51 kDa	0	0.84	0.91	0	0	1	1	1	0	0	0	1	EIF2S3
SP16H_HUMAN	120 kDa	0.99	1	1	0	0	1	1	1	0	0	1	1	SUPT16H
STIP1_HUMAN	63 kDa	1	1	0.97	0	0	1	1	1	0	0	1	1	STIP1
SYMC_HUMAN	101 kDa	0.97	1	1	0	0	0.97	1	1	0	0	1	1	MARS
WIBG_HUMAN	23 kDa	0.97	1	1	0	0	1	1	1	0	0	1	1	WIBG
RL34_HUMAN	13 kDa	1	1	0.98	0	0	1	1	1	0	0	1	1	RPL34
RBM8A_HUMAN	20 kDa	1	0.97	1	0	0	0.97	1	0.97	0	0	1	1	RBM8A
RS30_HUMAN	7 kDa	1	1	1	0	0	1	1	1	0	0	1	1	FAU
MUC16_HUMAN	2353 kDa	1	0	1	0	0.06	1	1	0.97	0	0	0	1	MUC16
CAND1_HUMAN	136 kDa	1	1	1	0	0.11	1	1	0.97	0	0	0	1	CAND1
CCD47_HUMAN	56 kDa	1	1	1	0	0	1	0.97	1	0	0	1	1	CCDC47
IF1AX_HUMAN (+1)	16 kDa	1	1	1	0	0	1	1	1	0	0	1	1	EIF1AX
NP1L1_HUMAN	45 kDa	1	1	1	0	0	0.97	1	1	0	0	1	1	NAP1L1
OLA1_HUMAN	45 kDa	1	1	0.97	0	0	1	1	1	0	0	1	1	OLA1
PSPC1_HUMAN	59 kDa	1	1	0.97	0	0	1	1	0.97	0	0	1	1	PSPC1
PYR1_HUMAN	243 kDa	0.97	0.97	0.97	0	0.47	1	1	1	0	0	0	1	CAD
RL11_HUMAN	20 kDa	1	1	0.97	0	0	1	1	1	0	0	1	1	RPL11
RUVB1_HUMAN	50 kDa	0.96	1	0	0	0	1	1	1	0	0	0	1	RUVBL1
SAFB1_HUMAN	103 kDa	0.97	1	0.44	0	0	1	1	1	0	0	0	1	SAFB
TCPE_HUMAN	60 kDa	0.97	1	1	0	0	1	1	1	0	0	1	1	CCT5
PCTL_HUMAN	33 kDa	1	1	1	0	0	1	1	1	0	0	1	1	STARD10
KHDR1_HUMAN	48 kDa	1	0.97	1	0	0	1	1	1	0	0	1	1	KHDRBS1
BCLF1_HUMAN	106 kDa	1	0.97	1	0	0	1	1	1	0	0	1	1	BCLAF1
LA_HUMAN	47 kDa	0.97	0.97	0.97	0	0	0.99	1	1	0	0	1	1	SSB
MCM2_HUMAN	102 kDa	0	1	0	0	0	1	1	1	0	0	0	1	MCM2
RS5_HUMAN	23 kDa	1	0	0	0	0	1	1	1	0	0	0	1	RPS5
TCPQ_HUMAN	60 kDa	0.97	0.98	0	0	0	1	1	1	0	0	0	1	CCT8
TRI33_HUMAN	123 kDa	0.97	0	0.97	0	0	1	1	1	0	0	0	1	TRIM33
MAGD2_HUMAN	65 kDa	0.99	1	1	0	0	1	1	1	0	0	1	1	MAGED2
RL30_HUMAN	13 kDa	0	0.6	0.97	0	0	1	1	1	0	0	0	1	RPL30
NMD3_HUMAN	58 kDa	1	1	0.97	0	0	0.97	1	1	0	0	1	1	NMD3
ATX2L_HUMAN	113 kDa	0	1	1	0	0	0.97	1	1	0	0	0	1	ATXN2L
CAZA1_HUMAN	33 kDa	0.97	1	1	0	0	1	1	1	0	0	1	1	CAPZA1
EIF3A_HUMAN	167 kDa	0.97	1	0.05	0	0	1	1	1	0	0	0	1	EIF3A
NUFP2_HUMAN	76 kDa	1	0.97	1	0	0	1	1	1	0	0	1	1	NUFIP2
CPSF5_HUMAN	26 kDa	1	1	1	0	0	1	0.97	1	0	0	1	1	NUDT21
FUBP3_HUMAN	62 kDa	1	1	1	0	0.21	1	1	1	0	0	0	1	FUBP3
ESTD_HUMAN	31 kDa	0.97	1	0.97	0	0	1	1	1	0	0	1	1	ESD
F10A1_HUMAN [2]	41 kDa	1	1	1	0	0	1	1	1	0	0	1	1	ST13
F10A1_HUMAN (+1)	41 kDa	1	1	1	0	0	1	1	1	0	0	1	1	ST13
RBBP4_HUMAN	48 kDa	0	1	0.97	0	0	1	1	1	0	0	0	1	RBBP4
RBBP4_HUMAN	48 kDa	0	1	0.12	0	0	1	0.82	1	0	0	0	1	RBBP4
BZW1_HUMAN	48 kDa	0	0	0	0	0	1	1	1	0	0	0	1	BZW1
CPSF7_HUMAN	52 kDa	0.97	0.97	1	0	0	1	1	1	0	0	1	1	CPSF7
DNJA1_HUMAN	45 kDa	0	0.97	1	0	0	1	0.97	1	0	0	0	1	DNAJA1
IF5_HUMAN	49 kDa	0	0	0.97	0	0	1	1	1	0	0	0	1	EIF5
RPN1_HUMAN	69 kDa	1	1	0.97	0	0	0.97	0.98	1	0	0	1	1	RPN1
S39A6_HUMAN	85 kDa	1	0.99	1	0	0	0.97	1	1	0	0	1	1	SLC39A6
U2AF1_HUMAN	28 kDa	0.97	0.97	1	0	0	0.97	0.97	1	0	0	1	1	U2AF1
HDAC2_HUMAN	55 kDa	1	1	0.96	0	0	1	1	1	0	0	1	1	HDAC2
CALM_HUMAN	17 kDa	0.97	0.97	0.97	0	0	0.97	1	0.97	0	0	1	1	CALM1
RBM4_HUMAN	40 kDa	1	0.97	1	0	0	1	1	1	0	0	1	1	RBM4
COR1C_HUMAN	53 kDa	0	0	0	0	0	1	0.97	1	0	0	0	1	CORO1C
ESYT1_HUMAN	123 kDa	0.97	0	1	0	0	1	1	0.97	0	0	0	1	ESYT1
G6PI_HUMAN	63 kDa	1	0.97	0	0	0	0.97	1	1	0	0	0	1	GPI
GDIB_HUMAN	51 kDa	1	1	0	0	0	1	1	0.97	0	0	0	1	GDI2
LAD1_HUMAN	57 kDa	0	0	0	0	0	1	1	1	0	0	0	1	LAD1
SRSF9_HUMAN	26 kDa	0.97	0.4	1	0	0	1	1	1	0	0	0	1	SRSF9
DDB1_HUMAN	127 kDa	1	0.79	0.97	0	0	1	0.97	1	0	0	0	1	DDB1
UBA1_HUMAN	118 kDa	0	0.97	1	0	0	1	1	0.97	0	0	0	1	UBA1
SARNP_HUMAN	24 kDa	1	1	1	0	0	0.97	0.97	0.97	0	0	1	1	SARNP
DYN2_HUMAN	98 kDa	1	1	0.97	0	0	1	0.97	0.97	0	0	1	1	DNM2
HP1B3_HUMAN	61 kDa	0	0.97	0	0	0	1	1	1	0	0	0	1	HP1BP3
RL22L_HUMAN	15 kDa	0	0	0.07	0	0	1	1	1	0	0	0	1	RPL22L1
AIMP2_HUMAN	35 kDa	1	0.97	0.97	0	0	0.97	1	1	0	0	1	1	AIMP2
DNJB1_HUMAN	38 kDa	1	1	0.97	0	0	1	0.97	1	0	0	1	1	DNAJB1
COPD_HUMAN	57 kDa	1	0.6	0.97	0	0	0.97	1	1	0	0	0	1	ARCN1
LC7L3_HUMAN	51 kDa	1	0.97	0.97	0	0	1	0.97	1	0	0	1	1	LUC7L3
MOV10_HUMAN	114 kDa	0	0	0	0	0	1	1	1	0	0	0	1	MOV10
ASSY_HUMAN	47 kDa	1	0	0	0	0	1	0.97	1	0	0	0	1	ASS1
OST48_HUMAN	51 kDa	0.97	0.97	0.95	0	0	0.97	1	1	0	0	1	1	DDOST
LSM4_HUMAN	15 kDa	0	0.79	0.99	0	0	1	1	1	0	0	0	1	LSM4
RS27_HUMAN	9 kDa	0.97	1	0.97	0	0	1	1	1	0	0	1	1	RPS27
ASNS_HUMAN	64 kDa	0	0	0.97	0	0	1	1	1	0	0	0	1	ASNS
PROF2_HUMAN	15 kDa	0.97	1	1	0	0	0.97	1	0.97	0	0	1	1	PFN2
PURB_HUMAN	33 kDa	0	0	0	0	0	1	1	1	0	0	0	1	PURB
RL28_HUMAN	16 kDa	0	0.97	0.97	0	0	1	0.97	0.97	0	0	0	1	RPL28
SERPH_HUMAN	46 kDa	0	1	0.97	0	0	1	1	0.97	0	0	0	1	SERPINH1
STAU1_HUMAN	63 kDa	1	1	1	0	0	0.97	0.97	0.97	0	0	1	1	STAU1
MARE1_HUMAN	30 kDa	0.92	1	0	0	0	1	1	1	0	0	0	1	MAPRE1
SUMO1_HUMAN	12 kDa	0.26	0.79	0.99	0	0	0.92	1	1	0	0	0	1	SUMO1
PLAK_HUMAN	82 kDa	1	0	0	1	0	1	0.83	1	0	0	0	1	JUP
PLAK_HUMAN	82 kDa	1	0	0	1	0	1	0.83	1	0	0	0	1	JUP
FXR1_HUMAN	70 kDa	0.2	0.18	0.2	0	0	1	0.97	1	0	0	0	1	FXR1
UBP7_HUMAN	128 kDa	0.97	0	0	0	0	1	1	1	0	0	0	1	USP7
AT2A2_HUMAN	115 kDa	0.97	1	0	0	0	0.99	0.99	1	0	0	0	1	ATP2A2
IPO4_HUMAN	119 kDa	0	0	0	0	0	1	1	1	0	0	0	1	IPO4
ROA0_HUMAN	31 kDa	0	0.98	0	0	0	1	1	1	0	0	0	1	HNRNPA0
CSRP1_HUMAN	21 kDa	0.97	1	1	0	0	0.95	1	0.97	0	0	1	1	CSRP1
NELFE_HUMAN	43 kDa	0.97	0	0.97	0	0.92	0.99	1	0.97	0	0	0	1	NELFE
UN45A_HUMAN	103 kDa	0	0	0	0	0	1	1	1	0	0	0	1	UNC45A
MCM6_HUMAN	93 kDa	0	0.97	0	0	0	1	0.97	1	0	0	0	1	MCM6
DDX23_HUMAN	96 kDa	0	0.97	0	0	0	0.97	0.97	1	0	0	0	1	DDX23
SMC1A_HUMAN	143 kDa	0.97	0.85	0	0	0	0.97	1	1	0	0	0	1	SMC1A
PDLI7_HUMAN	50 kDa	0	0	0	0	0	1	1	1	0	0	0	1	PDLIM7
ACINU_HUMAN	152 kDa	1	0.97	0	0	0	1	0.97	1	0	0	0	1	ACIN1
MTA2_HUMAN	75 kDa	0.97	0.97	0	0	0	0.97	1	1	0	0	0	1	MTA2
RS12_HUMAN	15 kDa	1	0.97	0.97	0	0	0.97	1	0.97	0	0	1	1	RPS12
TRI25_HUMAN	71 kDa	0	1	0.97	0	0	0.99	0.97	1	0	0	0	1	TRIM25
SRP68_HUMAN	71 kDa	1	0.97	0.1	0	0	0.97	0.97	0.97	0	0	0	1	SRP68
ARF4_HUMAN	21 kDa	0.97	0.97	1	0	0	1	0.97	0.97	0	0	1	1	ARF4
ARP19_HUMAN	12 kDa	0.97	0.99	0.97	0	0	0.97	1	0.97	0	0	1	1	ARPP19
BUB3_HUMAN	37 kDa	0	0.97	0	0	0	0.97	1	1	0	0	0	1	BUB3
MCM3_HUMAN	91 kDa	0	0	0	0	0	0.97	1	1	0	0	0	1	MCM3
TOP2B_HUMAN	183 kDa	0	0	0	0	0	1	1	1	0	0	0	1	TOP2B
PSMD7_HUMAN	37 kDa	0.97	0	0	0	0	0.97	1	1	0	0	0	1	PSMD7
COPB2_HUMAN	102 kDa	0	1	0	0	0	0.97	0.97	1	0	0	0	1	COPB2
ANM6_HUMAN	42 kDa	0.97	0.97	0	0	0	0.98	1	0.97	0	0	0	1	PRMT6
CDK1_HUMAN	34 kDa	0.97	0.97	0.97	0	0	1	0.97	0.97	0	0	1	1	CDK1
CG050_HUMAN	22 kDa	0	0.97	0.97	0	0	0.97	1	1	0	0	0	1	C7orf50
CLIC1_HUMAN	27 kDa	0.97	0	0.97	0	0	0.97	1	1	0	0	0	1	CLIC1
MSH2_HUMAN	105 kDa	0	0.97	0	0	0	1	1	1	0	0	0	1	MSH2
SF3B4_HUMAN	44 kDa	1	0.46	0.97	0	0	0.97	0.97	0.97	0	0	0	1	SF3B4
RENT1_HUMAN	124 kDa	0	0.81	0.97	0	0	0.97	1	1	0	0	0	1	UPF1
VPS35_HUMAN	92 kDa	0	0.64	0	0	0	0.97	1	0.87	0	0	0	1	VPS35
ABCF1_HUMAN	96 kDa	0	0	0	0	0	0.97	1	0.97	0	0	0	1	ABCF1
PR38B_HUMAN	64 kDa	0	0	0	0	0	1	0.97	1	0	0	0	1	PRPF38B
PERQ2_HUMAN	150 kDa	0	0	0	0	0	1	0.97	1	0	0	0	1	GIGYF2
DDX24_HUMAN	96 kDa	0	0	0	0	0	1	1	1	0	0	0	1	DDX24
DNJA2_HUMAN	46 kDa	0	0	0	0	0	1	0.97	1	0	0	0	1	DNAJA2
SART3_HUMAN	110 kDa	0	0.97	0	0	0	1	0.97	1	0	0	0	1	SART3
PRS7_HUMAN	49 kDa	0	0	0	0	0	1	1	0.88	0	0	0	1	PSMC2
CF211_HUMAN	51 kDa	0	0	1	0	0	0.97	1	0.97	0	0	0	1	C6orf211
SEP11_HUMAN [2]	49 kDa	1	1	0	0	0	1	0.9	1	0	0	0	1	40787
NOP2_HUMAN	89 kDa	0	0	0	0	0	0.97	1	0.97	0	0	0	1	NOP2
ZYX_HUMAN	61 kDa	0.97	0	0	0	0	0.97	1	0.97	0	0	0	1	ZYX
COR1A_HUMAN	51 kDa	0	0	0	0	0	0.97	0.93	1	0	0	0	1	CORO1A
RAC1_HUMAN (+1)	21 kDa	0	0	0	0	0	1	0.97	0.97	0	0	0	1	RAC1
MCF7
Accession Number	Molecular Weight	JP801	JP802	JP803	JP804	JP805	JP806	JP807	JP808	JP809	JP810	MCF7	LETR	SYMBOL
FAS_HUMAN	273 kDa	1	1	1	0	0	1	1	1	1	1	1	0	FASN
HS90B_HUMAN	83 kDa	1	1	1	0	0	1	1	1	0.06	0.06	1	0	HSP90AB1
AHNK_HUMAN	629 kDa	1	1	1	0	0	1	1	1	0	0	1	1	AHNAK
NCOA3_HUMAN	155 kDa	1	1	1	0	0	1	1	1	0	0	1	1	NCOA3
LMNA_HUMAN	74 kDa	1	1	1	0	0	1	1	1	1	1	1	0	LMNA
DDX3X_HUMAN	73 kDa	1	1	1	0	0	1	1	1	0	0	1	1	DDX3X
DDX17_HUMAN	80 kDa	1	1	1	0	0	1	1	1	0.07	0	1	0	DDX17
EF2_HUMAN	95 kDa	1	1	1	0	0	1	1	1	1	0.97	1	0	EEF2
CLPX_HUMAN	69 kDa	1	1	1	0	0	1	1	1	0	0	1	1	CLPX
HNRPM_HUMAN	78 kDa	1	1	1	0	0	1	1	1	1	1	1	0	HNRNPM
MYH9_HUMAN [3]	227 kDa	1	1	1	0	0	1	1	1	0	0	1	1	MYH9
MYH9_HUMAN	227 kDa	1	1	1	0	0	1	1	1	0	0	1	1	MYH9
MYH14_HUMAN	228 kDa	1	1	1	0	0	1	1	1	0	0	1	1	MYH14
PLEC_HUMAN	532 kDa	1	1	1	0	0	1	1	1	0	0	1	1	PLEC
TIF1B_HUMAN	89 kDa	1	1	1	0	0	1	1	1	1	1	1	0	TRIM28
TBB5_HUMAN [4]	50 kDa	1	1	1	0	0	1	1	1	1	1	1	0	TUBB
TBB5_HUMAN	50 kDa	1	1	1	0	0	1	1	1	0.73	0.13	1	0	TUBB
TBB4B_HUMAN	50 kDa	1	1	1	0	0	1	1	1	1	1	1	0	TUBB4B
TBB2B_HUMAN	50 kDa	1	1	0.84	0	0	0.88	1	0.92	0.1	0	1	0	TUBB2B
DHX9_HUMAN	141 kDa	1	1	1	0	0	1	1	1	0.98	0.57	1	0	DHX9
YBOX3_HUMAN	40 kDa	1	1	0.93	0	0	1	1	1	0	0	1	1	YBX3
XRCC6_HUMAN	70 kDa	1	1	1	0	0	1	1	1	1	0	1	0	XRCC6
CLH1_HUMAN	192 kDa	1	1	1	0	0	1	1	1	0	0	1	1	CLTC
CLH1_HUMAN	192 kDa	1	1	1	0	0	1	1	1	0	0	1	1	CLTC
IQGA1_HUMAN	189 kDa	1	1	1	0	0	1	1	1	0	0	1	1	IQGAP1
IQGA1_HUMAN	189 kDa	1	1	1	0	0	1	1	1	0	0	1	1	IQGAP1
ENOA_HUMAN	47 kDa	1	1	1	0	0	1	1	1	0.98	0	1	0	ENO1
ENOA_HUMAN	47 kDa	1	1	1	0	0	1	1	1	0.98	0	1	0	ENO1
XRCC5_HUMAN	83 kDa	1	1	1	0	0	1	1	1	0.98	0.98	1	0	XRCC5
ILF2_HUMAN	43 kDa	1	1	1	0	0	1	1	1	0	0	1	1	ILF2
RS16_HUMAN	16 kDa	1	1	1	0	0	1	1	1	1	0.98	1	0	RPS16
FLNB_HUMAN [2]	278 kDa	1	1	1	0	0	1	1	1	0	0	1	1	FLNB
FLNB_HUMAN	278 kDa	1	1	1	0	0	1	1	1	0	0	1	1	FLNB
RS18_HUMAN	18 kDa	1	1	1	0	0	1	1	1	0	0	1	1	RPS18
EF1G_HUMAN	50 kDa	1	1	1	0	0	1	1	1	0	0	1	1	EEF1G
RL4_HUMAN	48 kDa	1	1	1	0	0	1	1	1	0	1	1	0	RPL4
RS4X_HUMAN	30 kDa	1	1	1	0	0	1	1	1	1	0	1	0	RPS4X
RS4X_HUMAN	30 kDa	1	1	1	0	0	1	1	1	1	0	1	0	RPS4X
LMNB1_HUMAN	66 kDa	1	1	1	0	0	1	1	1	0	0	1	1	LMNB1
MATR3_HUMAN	95 kDa	1	1	1	0	0	1	1	1	1	0	1	0	MATR3
PABP4_HUMAN	71 kDa	0.97	0.92	0.96	0	0	0.94	0.98	1	0	0	1	1	PABPC4
PABP1_HUMAN	71 kDa	1	1	1	0	0	1	1	1	0	0	1	1	PABPC1
LAP2B_HUMAN [2]	51 kDa	1	1	1	0	0	1	1	1	0	0	1	1	TMPO
LAP2B_HUMAN	51 kDa	1	1	0.98	0	0	1	1	1	0	0	1	1	TMPO
LAP2A_HUMAN	75 kDa	1	0.94	1	0	0	1	1	1	0	0	1	1	TMPO
ANXA2_HUMAN	39 kDa	1	1	1	0	0	1	1	1	0	1	1	0	ANXA2
RS9_HUMAN	23 kDa	1	1	1	0	0	1	1	1	0.98	1	1	0	RPS9
SYEP_HUMAN	171 kDa	1	1	1	0	0	1	1	1	0.98	0	1	0	EPRS
RS3A_HUMAN	30 kDa	1	1	1	0	0	1	1	1	0.07	0.98	1	0	RPS3A
IF4A1_HUMAN	46 kDa	1	1	1	0	0	1	1	1	0	0	1	1	EIF4A1
IF4A1_HUMAN	46 kDa	1	1	1	0	0	1	1	1	0	0	1	1	EIF4A1
PRKDC_HUMAN	469 kDa	1	1	1	0	0	1	1	1	0	0	1	1	PRKDC
RS7_HUMAN	22 kDa	1	1	1	0	0	1	1	1	1	0.98	1	0	RPS7
HNRH2_HUMAN	49 kDa	1	1	1	0	0	1	1	1	0.42	0.42	1	0	HNRNPH2
1433Z_HUMAN [5]	28 kDa	1	1	1	0	0	1	1	1	0	0	1	1	YWHAZ
1433Z_HUMAN	28 kDa	1	1	1	0	0	1	1	1	0	0	1	1	YWHAZ
1433B_HUMAN	28 kDa	1	1	1	0	0	0.56	1	0.58	0	0	1	0	YWHAB
DYHC1_HUMAN	532 kDa	1	1	1	0	0	1	1	1	0	0	1	1	DYNC1H1
RS19_HUMAN	16 kDa	1	1	1	0	0	1	1	1	0	0	1	1	RPS19
FUBP2_HUMAN	73 kDa	1	1	1	0	0	1	1	1	1	1	1	0	KHSRP
HMGB2_HUMAN	24 kDa	1	1	1	0	0	1	1	1	1	0.98	1	0	HMGB2
RS14_HUMAN	16 kDa	1	1	1	0	0	1	1	1	0	0	1	1	RPS14
RL5_HUMAN	34 kDa	1	1	1	0	0	1	1	1	0	0	1	1	RPL5
SF3B2_HUMAN	100 kDa	1	1	1	0	0	1	1	1	0	0	1	1	SF3B2
PGK1_HUMAN	45 kDa	1	1	1	0	0	1	1	1	0	0	1	1	PGK1
PGK1_HUMAN	45 kDa	1	1	1	0	0	1	1	1	0	0	1	1	PGK1
THOC4_HUMAN	27 kDa	1	1	1	0	0	1	1	1	0	0	1	1	ALYREF
DX39B_HUMAN [2]	49 kDa	1	1	1	0	0	1	1	1	0	0	1	1	DDX39B
DX39B_HUMAN	49 kDa	1	1	1	0	0	1	1	1	0	0	1	1	DDX39B
DX39A_HUMAN	49 kDa	0.91	0.88	0.93	0	0	0.93	1	0.93	0	0	1	1	DDX39A
ROAA_HUMAN	36 kDa	1	1	1	0	0	1	1	1	0.98	0.98	1	0	HNRNPAB
RS13_HUMAN	17 kDa	1	1	1	0	0	1	1	1	0	0	1	1	RPS13
SEPT9_HUMAN	65 kDa	1	1	1	0	0	1	1	1	0	0	1	1	2009-09-01
HMGB3_HUMAN	23 kDa	1	1	1	0	0	1	1	1	0.98	0.98	1	0	HMGB3
GTF2I_HUMAN	112 kDa	1	1	1	0	0	1	1	1	0	0	1	1	GTF2I
UGDH_HUMAN	55 kDa	1	1	1	0	0	1	1	1	0	0	1	1	UGDH
CTNA1_HUMAN	100 kDa	1	1	1	0	0	1	1	1	0	0	1	1	CTNNA1
CTNA1_HUMAN	100 kDa	1	1	1	0	0	1	1	1	0	0	1	1	CTNNA1
RS10_HUMAN	19 kDa	1	1	1	0	0	1	1	1	0	0	1	1	RPS10
COF1_HUMAN	19 kDa	1	1	1	0	0	1	1	1	0.98	0	1	0	CFL1
COF1_HUMAN	19 kDa	1	1	1	0	0	1	1	1	0.64	0	1	0	CFL1
TCPZ_HUMAN	58 kDa	1	1	1	0	0	1	1	1	0	0	1	1	CCT6A
TCPZ_HUMAN	58 kDa	1	1	1	0	0	1	1	1	0	0	1	1	CCT6A
FKBP4_HUMAN	52 kDa	1	1	1	0	0	1	1	1	0	0	1	1	FKBP4
CH60_HUMAN	61 kDa	1	1	1	0	0	1	1	1	0	0	1	1	HSPD1
EF1D_HUMAN	31 kDa	1	1	1	0	0	1	1	1	0	0	1	1	EEF1D
RL26_HUMAN	17 kDa	1	1	1	0	0	1	1	1	0	0	1	1	RPL26
SND1_HUMAN	102 kDa	1	1	1	0	0	1	1	1	0	0	1	1	SND1
RL13A_HUMAN	24 kDa	1	1	1	0	0	1	1	1	0	1	1	0	RPL13A
RL13A_HUMAN	24 kDa	1	1	1	0	0	1	1	1	0	0.6	1	0	RPL13A
EIF3C_HUMAN	105 kDa	1	1	1	0	0	1	1	1	0	0	1	1	EIF3C
RAN_HUMAN	24 kDa	1	1	1	0	0	1	1	1	0	0.98	1	0	RAN
RL38_HUMAN	8 kDa	1	1	1	0	0	1	1	1	0	0.98	1	0	RPL38
RS17L_HUMAN	16 kDa	1	1	1	0	0	1	1	1	0	0	1	1	RPS17L
GBLP_HUMAN	35 kDa	1	1	1	0	0	1	1	1	0	0	1	1	GNB2L1
HMGN1_HUMAN	11 kDa	1	1	1	0	0	1	1	1	0.98	0	1	0	HMGN1
RL1D1_HUMAN	55 kDa	1	1	1	0	0	1	1	1	0	0	1	1	RSL1D1
TCPB_HUMAN	57 kDa	1	1	1	0	0	1	1	1	0	0	1	1	CCT2
TCPD_HUMAN	58 kDa	1	1	1	0	0	1	1	1	0	0	1	1	CCT4
SYK_HUMAN	68 kDa	1	1	1	0	0	1	1	1	0	0	1	1	KARS
RL10A_HUMAN	25 kDa	1	1	1	0	0	1	1	1	0	0.98	1	0	RPL10A
6PGD_HUMAN	53 kDa	1	1	1	0	0	1	1	1	0	0	1	1	PGD
RL9_HUMAN	22 kDa	1	1	1	0	0	1	1	1	0	0	1	1	RPL9
NUCKS_HUMAN	27 kDa	1	1	1	0	0	1	1	1	0.98	0	1	0	NUCKS1
RS15A_HUMAN	15 kDa	1	1	1	0	0	1	1	1	1	0.98	1	0	RPS15A
TKT_HUMAN	68 kDa	1	1	1	0	0	1	1	1	0.98	0.98	1	0	TKT
ELAV1_HUMAN	36 kDa	1	1	1	0	0	1	1	1	0	0	1	1	ELAVL1
ELAV1_HUMAN	36 kDa	1	1	1	0	0	1	1	1	0	0	1	1	ELAVL1
TPM4_HUMAN [3]	29 kDa	1	1	1	0	0	1	1	1	0	0	1	1	TPM4
TPM4_HUMAN	29 kDa	1	1	1	0	0	1	0.8	0.97	0	0	1	0	TPM4
HNRH3_HUMAN	37 kDa	1	1	1	0	0	1	1	1	0	0	1	1	HNRNPH3
IF4A3_HUMAN	47 kDa	1	1	1	0	0	1	1	1	0	0	1	1	EIF4A3
IF5A1_HUMAN	17 kDa	1	1	1	0	0	1	1	1	0	0	1	1	EIF5A
IF5A1_HUMAN	17 kDa	1	1	1	0	0	1	1	1	0	0	1	1	EIF5A
EPIPL_HUMAN	556 kDa	1	1	1	0	0	1	1	1	0	0	1	1	EPPK1
RL23A_HUMAN	18 kDa	1	1	1	0	0	1	1	1	0	0	1	1	RPL23A
NDKB_HUMAN	17 kDa	1	1	1	0	0	1	1	1	0	0	1	1	NME2
NDKB_HUMAN	17 kDa	1	1	1	0	0	1	1	1	0	0	1	1	NME2
DHX15_HUMAN	91 kDa	1	1	1	0	0	1	1	1	0	0.98	1	0	DHX15
PA2G4_HUMAN	44 kDa	1	1	1	0	0	1	1	1	0	0	1	1	PA2G4
U520_HUMAN	245 kDa	1	1	0.97	0	0	1	1	1	0	0	1	1	SNRNP200
RBM14_HUMAN	69 kDa	1	1	1	0	0	1	1	1	0	0	1	1	RBM14
RL10_HUMAN	25 kDa	1	1	1	0	0	1	1	1	0	0	1	1	RPL10
RSMN_HUMAN	25 kDa	1	1	1	0	0	1	1	1	0	0	1	1	SNRPN
SF3B1_HUMAN	146 kDa	1	1	1	0	0	1	1	1	0	0	1	1	SF3B1
SYAC_HUMAN	107 kDa	1	1	1	0	0	1	1	1	0	0	1	1	AARS
ATPA_HUMAN	60 kDa	1	1	1	0	0	1	1	1	1	0	1	0	ATP5A1
EWS_HUMAN	68 kDa	1	1	1	0	0	1	1	1	0	0	1	1	EWSR1
G6PD_HUMAN	59 kDa	1	1	1	0	0	1	1	1	0	0	1	1	G6PD
RL17_HUMAN	21 kDa	1	1	1	0	0	1	1	1	0	0.98	1	0	RPL17
SPB1_HUMAN	97 kDa	0.97	1	1	0	0	1	1	1	0	0	1	1	FTSJ3
TCPA_HUMAN	60 kDa	1	1	1	0	0	1	1	1	0	0	1	1	TCP1
TCPH_HUMAN	59 kDa	1	1	1	0	0	1	1	1	0	0	1	1	CCT7
CDV3_HUMAN	27 kDa	1	1	1	0	0	1	1	1	0	0	1	1	CDV3
FKBP3_HUMAN	25 kDa	1	1	1	0	0	1	1	1	0	0	1	1	FKBP3
PAIRB_HUMAN	45 kDa	1	1	1	0	0	1	1	1	0	0	1	1	SERBP1
TR150_HUMAN	109 kDa	1	1	1	0	0	1	1	1	0	0	1	1	THRAP3
C1TC_HUMAN	102 kDa	1	1	0.83	0	0	1	1	1	0	0	1	1	MTHFD1
G3BP1_HUMAN	52 kDa	1	1	1	0	0	1	1	1	0	0	1	1	G3BP1
LRC59_HUMAN	35 kDa	1	1	1	0	0	1	1	1	0	0	1	1	LRRC59
RBM3_HUMAN	17 kDa	1	1	1	0	0	1	1	1	0	0	1	1	RBM3
U5S1_HUMAN	109 kDa	1	1	1	0	0	1	1	1	0	0	1	1	EFTUD2
DDX21_HUMAN	87 kDa	1	1	0.97	0	0	1	1	1	1	0	1	0	DDX21
DDX21_HUMAN	87 kDa	1	1	0.97	0	0	1	1	1	1	0	1	0	DDX21
ACTN4_HUMAN [2]	105 kDa	1	1	1	0	0	1	1	1	0	0	1	1	ACTN4
ACTN4_HUMAN	105 kDa	1	1	1	0	0	0.99	1	1	0	0	1	1	ACTN4
BTF3_HUMAN	22 kDa	1	1	1	0	0	1	1	1	0	0	1	1	BTF3
HAP28_HUMAN	21 kDa	1	1	1	0	0	1	1	1	0.98	0	1	0	PDAP1
NACAM_HUMAN	205 kDa	1	1	1	0	0	1	1	1	0	0	1	1	NACA
PRP8_HUMAN	274 kDa	1	0.98	0.97	0	0	1	1	1	0	0	1	1	PRPF8
SERA_HUMAN	57 kDa	1	0.97	1	0	0	1	1	1	0	0	1	1	PHGDH
HNRDL_HUMAN	46 kDa	1	1	1	0	0	1	1	1	0.98	0	1	0	HNRNPDL
IMA1_HUMAN	58 kDa	1	1	0.97	0	0	1	1	1	0	0	1	1	KPNA2
PRP19_HUMAN	55 kDa	1	1	1	0	0	1	1	1	0	0	1	1	PRPF19
SAHH_HUMAN	48 kDa	1	1	1	0	0	1	1	1	0	0	1	1	AHCY
SEPT2_HUMAN	41 kDa	1	1	1	0	0	1	1	1	0	0	1	1	2002-09-01
CIRBP_HUMAN	19 kDa	1	1	1	0	0	1	1	1	0	0	1	1	CIRBP
SRC8_HUMAN	62 kDa	1	1	1	0	0	0.97	1	1	0	0	1	1	CTTN
ARPC2_HUMAN	34 kDa	1	1	1	0	0	1	1	1	0	0	1	1	ARPC2
EFTU_HUMAN	50 kDa	1	1	1	0	0	1	1	1	0	0	1	1	TUFM
IF4H_HUMAN	27 kDa	1	1	1	0	0	1	1	1	0	0	1	1	EIF4H
NHRF1_HUMAN	39 kDa	1	1	1	0	0	1	1	1	0	0	1	1	SLC9A3R1
ANM1_HUMAN	42 kDa	1	1	1	0	0	1	1	1	0.98	0.98	1	0	PRMT1
HMGA1_HUMAN	12 kDa	0.97	0.97	0.97	0	0	1	1	1	0.98	0	1	0	HMGA1
LDHA_HUMAN	37 kDa	1	1	1	0	0	1	1	1	0	0	1	1	LDHA
NUMA1_HUMAN	238 kDa	1	1	1	0	0	1	1	1	0	0	1	1	NUMA1
TCPG_HUMAN	61 kDa	1	1	1	0	0	1	1	1	0	0	1	1	CCT3
RL8_HUMAN	28 kDa	1	1	1	0	0	1	1	1	0	0.98	1	0	RPL8
RL12_HUMAN	18 kDa	1	1	1	0	0	1	1	1	0	0	1	1	RPL12
CPNE3_HUMAN	60 kDa	1	1	1	0	0	1	1	1	0	0	1	1	CPNE3
CPNE3_HUMAN	60 kDa	1	1	1	0	0	1	1	1	0	0	1	1	CPNE3
EZRI_HUMAN	69 kDa	1	1	1	0	0	1	1	1	0	0	1	1	EZR
EZRI_HUMAN	69 kDa	1	1	1	0	0	1	1	1	0	0	1	1	EZR
HNRPR_HUMAN	71 kDa	1	1	1	0	0	1	1	1	0	0	1	1	HNRNPR
PROF1_HUMAN	15 kDa	1	1	1	0	0	1	1	1	0	0	1	1	PFN1
RALY_HUMAN	32 kDa	1	1	0.97	0	0	1	1	1	0	0	1	1	RALY
CS043_HUMAN	18 kDa	0.97	0.99	0.98	0	0	1	1	1	0	0	1	1	C19orf43
CBX5_HUMAN	22 kDa	1	1	1	0	0	1	1	1	0	0	1	1	CBX5
FEN1_HUMAN	43 kDa	1	1	1	0	0	1	1	1	0	0	1	1	FEN1
GRP78_HUMAN	72 kDa	1	1	1	0	0	1	1	1	0	0	1	1	HSPA5
IF2A_HUMAN	36 kDa	1	1	1	0	0	1	1	1	0	0	1	1	EIF2S1
RL40_HUMAN	15 kDa	1	1	1	0	0	1	1	1	0	0	1	1	UBA52
MYL6_HUMAN	17 kDa	1	1	1	0	0	1	1	1	0	0	1	1	MYL6
MYL6_HUMAN	17 kDa	1	1	1	0	0	1	1	1	0	0	1	1	MYL6
RL31_HUMAN	14 kDa	1	1	1	0	0	1	1	1	0	0	1	1	RPL31
SMCA5_HUMAN	122 kDa	1	0.98	1	0	0	1	1	1	0	0	1	1	SMARCA5
VIGLN_HUMAN	141 kDa	1	1	1	0	0	1	1	1	0	0	1	1	HDLBP
COPA_HUMAN	138 kDa	0.97	1	1	0	0	1	1	1	0	0	1	1	COPA
COR1B_HUMAN	54 kDa	1	1	0.97	0	0	1	1	1	0	0	1	1	CORO1B
HMGN2_HUMAN	9 kDa	1	1	1	0	0	1	1	1	0	0	1	1	HMGN2
HNRL1_HUMAN	96 kDa	1	1	1	0	0	1	1	1	0	0	1	1	HNRNPUL1
NOP56_HUMAN	66 kDa	1	1	1	0	0	1	1	1	0	0	1	1	NOP56
GRP75_HUMAN	74 kDa	1	1	1	0	0	1	1	1	0	0	1	1	HSPA9
SMD3_HUMAN	14 kDa	1	1	1	0	0	1	1	1	0.98	0.98	1	0	SNRPD3
APEX1_HUMAN	36 kDa	1	1	1	0	0	1	1	1	0.98	0	1	0	APEX1
CHD4_HUMAN	218 kDa	1	0.97	0.97	0	0	1	1	1	0	0	1	1	CHD4
NOG1_HUMAN	74 kDa	1	1	1	0	0	1	1	1	0	0	1	1	GTPBP4
RCC2_HUMAN	56 kDa	1	1	0.97	0	0	1	1	1	0	0	1	1	RCC2
RS24_HUMAN	15 kDa	1	1	1	0	0	1	1	1	0	0	1	1	RPS24
SF3B3_HUMAN	136 kDa	1	1	1	0	0	1	1	0.97	0	0	1	1	SF3B3
SYSC_HUMAN	59 kDa	1	1	1	0	0	1	1	1	0	0	1	1	SARS
RS11_HUMAN	18 kDa	1	1	1	0	0	1	1	1	0	0	1	1	RPS11
DDX6_HUMAN	54 kDa	1	1	1	0	0	1	1	1	0	0	1	1	DDX6
DHB4_HUMAN	80 kDa	1	1	1	0	0	1	1	1	0	0	1	1	HSD17B4
IF2B_HUMAN	38 kDa	1	1	1	0	0	1	1	1	0	0	1	1	EIF2S2
LYRIC_HUMAN	64 kDa	1	1	1	0	0	1	0.98	1	0	0	1	1	MTDH
PABP2_HUMAN	33 kDa	1	1	1	0	0	1	1	1	0	0	1	1	PABPN1
RL19_HUMAN	23 kDa	1	1	1	0	0	1	1	1	0	0	1	1	RPL19
SYDC_HUMAN	57 kDa	1	1	0.97	0	0	1	1	1	0	0	1	1	DARS
TADBP_HUMAN	45 kDa	1	1	1	0	0	1	1	1	1	0.98	1	0	TARDBP
CAPR1_HUMAN	78 kDa	1	1	1	0	0	1	1	0.97	0	0	1	1	CAPRIN1
RSSA_HUMAN	33 kDa	1	1	0.97	0	0	1	1	1	0	0	1	1	RPSA
HDGF_HUMAN	27 kDa	1	1	1	0	0	1	1	1	0	0	1	1	HDGF
HNRL2_HUMAN	85 kDa	1	1	1	0	0	1	1	1	0	0	1	1	HNRNPUL2
HNRPD_HUMAN	38 kDa	1	1	1	0	0	1	1	1	0.98	0	1	0	HNRNPD
ML12A_HUMAN (+1)	20 kDa	1	1	1	0	0	1	1	1	0	0	1	1	MYL12A
RL23_HUMAN	15 kDa	1	1	1	0	0	1	1	1	0	0	1	1	RPL23
RS20_HUMAN	13 kDa	1	1	1	0	0	1	1	1	0.98	0	1	0	RPS20
RTCB_HUMAN	55 kDa	1	1	1	0	0	0.97	1	1	0	0	1	1	RTCB
RU2A_HUMAN	28 kDa	0.97	1	1	0	0	0.97	1	1	0	0	1	1	SNRPA1
TERA_HUMAN	89 kDa	1	1	0.97	0	0	1	1	1	0	0	1	1	VCP
CRIP2_HUMAN	22 kDa	1	1	1	0	0	1	1	1	0	0	1	1	CRIP2
SRSF2_HUMAN	25 kDa	1	1	1	0	0	1	1	1	0.98	0	1	0	SRSF2
SRSF2_HUMAN	25 kDa	1	0.98	1	0	0	0.98	1	1	0.48	0	1	0	SRSF2
H1X_HUMAN	22 kDa	1	0.97	1	0	0	1	1	1	0.98	0	1	0	H1FX
RS21_HUMAN	9 kDa	1	1	1	0	0	1	1	1	0	0	1	1	RPS21
TCP4_HUMAN	14 kDa	1	1	1	0	0	0.98	1	1	0	0	1	1	SUB1
TRA2B_HUMAN	34 kDa	1	0.97	1	0	0	1	1	1	0	0	1	1	TRA2B
CYBP_HUMAN	26 kDa	1	1	1	0	0	1	1	1	0	0	1	1	CACYBP
RS28_HUMAN	8 kDa	1	1	1	0	0	1	1	1	0	0	1	1	RPS28
CAPZB_HUMAN	31 kDa	0.97	0.97	1	0	0	1	1	1	0	0	1	1	CAPZB
SP16H_HUMAN	120 kDa	0.99	1	1	0	0	1	1	1	0	0	1	1	SUPT16H
STIP1_HUMAN	63 kDa	1	1	0.97	0	0	1	1	1	0	0	1	1	STIP1
SYMC_HUMAN	101 kDa	0.97	1	1	0	0	0.97	1	1	0	0	1	1	MARS
UBF1_HUMAN	89 kDa	1	0.97	0.97	0	0	1	1	1	0	0.98	1	0	UBTF
WIBG_HUMAN	23 kDa	0.97	1	1	0	0	1	1	1	0	0	1	1	WIBG
RL34_HUMAN	13 kDa	1	1	0.98	0	0	1	1	1	0	0	1	1	RPL34
RBM8A_HUMAN	20 kDa	1	0.97	1	0	0	0.97	1	0.97	0	0	1	1	RBM8A
RS30_HUMAN	7 kDa	1	1	1	0	0	1	1	1	0	0	1	1	FAU
CCD47_HUMAN	56 kDa	1	1	1	0	0	1	0.97	1	0	0	1	1	CCDC47
IF1AX_HUMAN (+1)	16 kDa	1	1	1	0	0	1	1	1	0	0	1	1	EIF1AX
NP1L1_HUMAN	45 kDa	1	1	1	0	0	0.97	1	1	0	0	1	1	NAP1L1
OLA1_HUMAN	45 kDa	1	1	0.97	0	0	1	1	1	0	0	1	1	OLA1
PSPC1_HUMAN	59 kDa	1	1	0.97	0	0	1	1	0.97	0	0	1	1	PSPC1
RL11_HUMAN	20 kDa	1	1	0.97	0	0	1	1	1	0	0	1	1	RPL11
EF1B_HUMAN	25 kDa	1	0.97	0.97	0	0	1	1	1	0.98	0	1	0	EEF1B2
TCPE_HUMAN	60 kDa	0.97	1	1	0	0	1	1	1	0	0	1	1	CCT5
PCTL_HUMAN	33 kDa	1	1	1	0	0	1	1	1	0	0	1	1	STARD10
AR6P4_HUMAN	45 kDa	0.99	0.97	0.97	0	0	0.97	1	1	1	0.98	1	0	ARL6IP4
KHDR1_HUMAN	48 kDa	1	0.97	1	0	0	1	1	1	0	0	1	1	KHDRBS1
BCLF1_HUMAN	106 kDa	1	0.97	1	0	0	1	1	1	0	0	1	1	BCLAF1
LA_HUMAN	47 kDa	0.97	0.97	0.97	0	0	0.99	1	1	0	0	1	1	SSB
MAGD2_HUMAN	65 kDa	0.99	1	1	0	0	1	1	1	0	0	1	1	MAGED2
PRP6_HUMAN	107 kDa	1	1	1	0	0	0	1	1	0	0	1	0	PRPF6
NMD3_HUMAN	58 kDa	1	1	0.97	0	0	0.97	1	1	0	0	1	1	NMD3
RAB10_HUMAN	23 kDa	1	1	0.99	0	0	1	1	1	0	0.87	1	0	RAB10
CAZA1_HUMAN	33 kDa	0.97	1	1	0	0	1	1	1	0	0	1	1	CAPZA1
NUFP2_HUMAN	76 kDa	1	0.97	1	0	0	1	1	1	0	0	1	1	NUFIP2
PDCD6_HUMAN	22 kDa	1	1	1	0	0	0	1	0	0	0	1	0	PDCD6
CPSF5_HUMAN	26 kDa	1	1	1	0	0	1	0.97	1	0	0	1	1	NUDT21
ESTD_HUMAN	31 kDa	0.97	1	0.97	0	0	1	1	1	0	0	1	1	ESD
SMD2_HUMAN	14 kDa	1	1	1	0	0	1	1	1	0	0.98	1	0	SNRPD2
F10A1_HUMAN [2]	41 kDa	1	1	1	0	0	1	1	1	0	0	1	1	ST13
F10A1_HUMAN (+1)	41 kDa	1	1	1	0	0	1	1	1	0	0	1	1	ST13
CPSF7_HUMAN	52 kDa	0.97	0.97	1	0	0	1	1	1	0	0	1	1	CPSF7
PAPS2_HUMAN	70 kDa	1	1	1	0	0	0	0	0	0	0	1	0	PAPSS2
RPN1_HUMAN	69 kDa	1	1	0.97	0	0	0.97	0.98	1	0	0	1	1	RPN1
S39A6_HUMAN	85 kDa	1	0.99	1	0	0	0.97	1	1	0	0	1	1	SLC39A6
U2AF1_HUMAN	28 kDa	0.97	0.97	1	0	0	0.97	0.97	1	0	0	1	1	U2AF1
RNPS1_HUMAN	34 kDa	0.97	1	0.97	0	0	1	1	1	0.98	0	1	0	RNPS1
HDAC2_HUMAN	55 kDa	1	1	0.96	0	0	1	1	1	0	0	1	1	HDAC2
CALM_HUMAN	17 kDa	0.97	0.97	0.97	0	0	0.97	1	0.97	0	0	1	1	CALM1
RBM4_HUMAN	40 kDa	1	0.97	1	0	0	1	1	1	0	0	1	1	RBM4
TAGL2_HUMAN	22 kDa	1	1	1	0	0	0.97	0	0.97	0	0	1	0	TAGLN2
TAGL2_HUMAN	22 kDa	1	1	1	0	0	0.97	0	0.41	0	0	1	0	TAGLN2
HN1L_HUMAN	20 kDa	1	1	1	0	0	0	1	0.97	0	0	1	0	HN1L
IDHP_HUMAN	51 kDa	1	0.97	1	0	0	0	0.97	0.97	0	0	1	0	IDH2
EIF3I_HUMAN	37 kDa	0.97	1	1	0	0	1	1	0.11	0	0	1	0	EIF3I
SARNP_HUMAN	24 kDa	1	1	1	0	0	0.97	0.97	0.97	0	0	1	1	SARNP
DYN2_HUMAN	98 kDa	1	1	0.97	0	0	1	0.97	0.97	0	0	1	1	DNM2
AIMP2_HUMAN	35 kDa	1	0.97	0.97	0	0	0.97	1	1	0	0	1	1	AIMP2
DNJB1_HUMAN	38 kDa	1	1	0.97	0	0	1	0.97	1	0	0	1	1	DNAJB1
LC7L3_HUMAN	51 kDa	1	0.97	0.97	0	0	1	0.97	1	0	0	1	1	LUC7L3
PIN4_HUMAN	14 kDa	1	1	1	0	0	0	0	0	0	0	1	0	PIN4
OST48_HUMAN	51 kDa	0.97	0.97	0.95	0	0	0.97	1	1	0	0	1	1	DDOST
RS27_HUMAN	9 kDa	0.97	1	0.97	0	0	1	1	1	0	0	1	1	RPS27
COPB_HUMAN	107 kDa	1	1	1	0	0	0.97	0	0.99	0	0	1	0	COPB1
PROF2_HUMAN	15 kDa	0.97	1	1	0	0	0.97	1	0.97	0	0	1	1	PFN2
STAU1_HUMAN	63 kDa	1	1	1	0	0	0.97	0.97	0.97	0	0	1	1	STAU1
LEG3_HUMAN	26 kDa	1	0.99	0.83	0	0	0.84	0.88	0.88	0	0.9	1	0	LGALS3
GELS_HUMAN	86 kDa	1	1	1	0	0	0	0	0.97	0	0	1	0	GSN
DKC1_HUMAN	58 kDa	0.97	1	1	0	0	0	0.76	1	0	0	1	0	DKC1
CSRP1_HUMAN	21 kDa	0.97	1	1	0	0	0.95	1	0.97	0	0	1	1	CSRP1
DNPEP_HUMAN	52 kDa	0.97	0.97	0.97	0	0	0.22	1	0.97	0	0	1	0	DNPEP
PEBP1_HUMAN	21 kDa	1	0.97	0.97	0	0	0	0	0	0	0	1	0	PEBP1
NQO1_HUMAN	31 kDa	1	1	1	0	0	0	0	0.15	0	0	1	0	NQO1
K6PP_HUMAN	?	1	1	1	0	0	0.12	0.63	0.74	0	0	1	0	PFKP
CO4A_HUMAN	193 kDa	1	1	0.97	0	0	0.97	0	0.97	0	0	1	0	C4A
RS12_HUMAN	15 kDa	1	0.97	0.97	0	0	0.97	1	0.97	0	0	1	1	RPS12
S10AB_HUMAN	12 kDa	0.97	0.97	1	0	0	0.97	0.97	0.97	0.98	0	1	0	S100A11
ARF4_HUMAN	21 kDa	0.97	0.97	1	0	0	1	0.97	0.97	0	0	1	1	ARF4
ARP19_HUMAN	12 kDa	0.97	0.99	0.97	0	0	0.97	1	0.97	0	0	1	1	ARPP19
PPAC_HUMAN	18 kDa	0.97	1	0.97	0	0	0	0.97	0.97	0	0	1	0	ACP1
CDK1_HUMAN	34 kDa	0.97	0.97	0.97	0	0	1	0.97	0.97	0	0	1	1	CDK1
ZN185_HUMAN	74 kDa	1	1	0.97	0	0	0	0.97	0	0	0	1	0	ZNF185
AGR2_HUMAN	20 kDa	1	1	0.97	0	0	0	0	0	0	0	1	0	AGR2
BRD9_HUMAN	67 kDa	1	0.97	1	0	0	0	0	0	0	0.98	1	0	BRD9
SRP14_HUMAN	15 kDa	0.97	0.89	0.97	0	0	1	0	0.97	0	0	1	0	SRP14
SIAS_HUMAN	40 kDa	0.97	1	0.97	0	0	0	0	0	0	0	1	0	NANS

[truncated: 7 more sheets: TableS9, TableS10, TableS11, TableS12, Table S13, Tables S14, Table S15]
